# Supplementary material for: A gravity-based three-dimensional compass in the mouse brain
Source: Nat Commun. 2020 Apr 15;11:1855. doi: 10.1038/s41467-020-15566-5 (PMC7160108; doi:10.1038/s41467-020-15566-5)
Supplement: Supplementary file 14 — Source Data [file 41467_2020_15566_MOESM14_ESM.xlsx]

## Sheet: General_Information
		Experiment_1	Experiment_1	Experiment_2	Experiment_2	Experiment_3L	Experiment_3L	Experiment_3L	Experiment_3L	Firing_Properties	Firing_Properties	Firing_Properties
Neuron Name	Region	NTA	Azimuth_Tuned	Tilt_NTA	Tilt_Tuned	Tilt_NTA	Tilt_Tuned	Azimuth_NTA	Azimuth_Tuned	Average_FR	CV2	Spike_trough_to_peak
H51M__A	ADN	0.416942	0			0.647706	1	0.187223	0	10.9572	0.918897	0.462
H51M__B	ADN	0.163995	0			0.196998	0	0.0633538	0	35.2032	0.621239	0.466
H51M__C	ADN	0.981943	1			0.460502	1	0.230833	0	7.9338	0.89029	0.354
H51M__D	ADN	0.294922	1			0.438845	1	0.126601	0	25.0994	0.728785	0.263
H51M__E	ADN	0.506035	1			0.651796	1	0.401655	0	6.18411	1.09789	0.511
H51M__G	ADN	0.474486	0			0.804747	1	0.439164	0	8.74548	1.12467	0.443
H51M__H	ADN	0.542834	0			0.518126	1	0.413478	0	6.44881	0.678034	0.431
H51M__I	ADN	0.253451	0			0.399507	0	0.294797	0	14.5806	1.08764	0.525
H51M__J	ADN	0.307049	1			0.624474	1	0.17284	0	17.2065	0.936029	0.498
H51M__K	ADN	0.965225	1			0.758754	1	0.247674	0	2.52304	1.18734	0.402
H51M__L	ADN	0.292623	0			0.727218	1	0.298998	0	2.25637	1.4406	0.39
H51M__M	ADN	0.945089	1			0.805158	1	0.150328	0	3.42428	1.12092	0.44
H51M__N	ADN	0.221271	0			0.713199	1	0.245262	0	5.26923	1.08412	0.414
H51M__O	ADN	0.682023	0			0.518006	0	0.576725	0	1.89103	1.19701	0.474
H54M_AA	ADN	0.288691	1			0.625657	1	0.196361	0	37.023	0.809341	0.397
H54M_AB	ADN	0.428381	1			0.344273	1	0.250028	0	9.47238	1.07024	0.47
H54M_AC	ADN	0.880677	1			0.598811	1	0.0879374	0	3.09219	0.997372	0.255
H54M_AD	ADN	0.768164	1			0.455589	1	0.072316	0	11.8615	0.982079	0.407
H54M_AE	ADN	0.915832	1			0.409115	1	0.125771	0	0.559984	1.47018	0.259
H54M_AF	ADN	0.39891	1			0.281377	1	0.103062	0	8.81812	0.947465	0.43
H54M_AG	ADN	0.771088	0			0.532427	1	0.490113	0	0.38112	1.27335	0.442
H54M_AH	ADN	0.890431	1			0.767117	1	0.232829	0	1.44887	1.32883	0.527
H54M_AI	ADN	0.760169	1			0.406831	1	0.160746	0	3.61531	1.17583	0.466
H54M_AJ	ADN	0.688738	1			0.489945	1	0.199906	0	15.2504	0.922386	0.423
H54M_AK	ADN	0.577783	1			0.463654	1	0.125684	0	24.3192	0.952342	0.517
H54M_AL	ADN	0.791866	1			0.249865	0	0.0757271	0	11.8776	0.930059	0.498
H54M__A	ADN	0.971398	1			0.772055	1	0.320766	0	4.43848	1.073	0.247
H54M__B	ADN	0.939798	1			0.556721	1	0.236699	0	4.68923	0.984279	0.28
H54M__C	ADN	0.865097	1			0.749499	1	0.211873	0	4.36916	0.978598	0.231
H54M__D	ADN	0.359601	1			0.493964	1	0.294459	0	6.30423	1.06237	0.474
H54M__E	ADN	0.318564	0			0.466582	1	0.216461	0	30.8961	0.932057	0.439
H54M__F	ADN	0.628555	1			0.677612	1	0.286417	0	7.40124	1.11739	0.467
H54M__G	ADN	0.498229	0			0.150881	0	0.0387353	0	5.22049	1.03409	0.258
H54M__H	ADN	0.881494	1			0.730711	1	0.312452	0	3.23897	1.1949	1
H54M__I	ADN	0.892885	1			0.537045	1	0.228149	0	5.83468	1.08672	0.246
H54M__J	ADN	0.939271	1			0.816955	1	0.37193	0	5.72754	0.935091	0.29
H54M__K	ADN	0.771098	1			0.402049	1	0.17361	0	8.0395	0.970509	0.276
H54M__L	ADN	0.815078	1			0.398054	1	0.119112	0	2.88024	1.18089	0.347
H54M__M	ADN	0.268172	1			0.302226	1	0.1413	0	11.0898	0.80522	0.23
H54M__N	ADN	0.467224	0			0.393514	1	0.251822	0	3.46323	0.856363	0.478
H54M__O	ADN	0.53445	1			0.50928	1	0.0882953	0	15.1817	0.910824	0.544
H54M__P	ADN	0.603515	1			0.541726	1	0.273705	0	0.927836	1.2705	0.933
H54M__Q	ADN	0.514374	0			0.766131	1	0.422934	0	9.27794	1.00527	0.41
H54M__R	ADN	0.576022	0			0.65033	1	0.306824	0	4.169	0.922509	0.222
H54M__S	ADN	0.847648	0			0.829637	1	0.544192	0	0.187116	1.44954	0.387
H54M__T	ADN	0.912649	1			0.543483	1	0.0947178	0	4.41966	0.997175	0.241
H54M__U	ADN	0.447371	1			0.189055	0	0.137806	0	23.0414	0.927073	0.47
H54M__V	ADN	0.457459	1			0.222431	0	0.088004	0	15.2954	1.03446	0.512
H54M__W	ADN	0.385959	1			0.30155	1	0.0543226	0	21.5459	0.874463	0.469
H54M__X	ADN	0.605004	1			0.352463	1	0.16464	0	3.81546	1.15455	0.485
H54M__Z	ADN	0.439998	1			0.771251	1	0.25131	0	14.3405	0.996891	0.432
H59M_AA	ADN	0.263098	1			0.186364	0	0.102186	0	29.0236	0.943864	0.241
H59M_AB	ADN	0.227277	0			0.417472	1	0.209209	0	41.2513	0.875967	0.406
H59M_AC	ADN	0.139276	0			0.239444	0	0.102639	0	57.6449	0.771492	0.967
H59M_AD	ADN	0.222969	0			0.313529	1	0.139797	0	16.8011	0.75804	0.262
H59M_AE	ADN	0.247157	0			0.109896	0	0.0882663	0	25.6524	0.937243	0.501
H59M_AF	ADN	0.385743	0			0.385079	1	0.108532	0	4.86733	0.971762	0.184
H59M_AG	ADN	0.120574	0			0.294258	1	0.086099	0	23.2207	0.942081	0.504
H59M_AH	ADN	0.529979	1			0.442684	1	0.402468	0	11.1822	0.944266	0.215
H59M_AJ	ADN	0.722489	1							10.6121	0.880244	0.246
H59M_AL	ADN	0.179896	0							4.97109	1.09504	0.457
H59M_AM	ADN	0.251657	0			0.233462	0	0.292428	0	8.40718	0.642015	0.21
H59M_AN	ADN	0.297158	1			0.545895	1	0.409577	0	9.1103	1.0828	0.482
H59M_AO	ADN	0.308279	0			0.301809	1	0.224748	0	2.91488	0.895487	1
H59M_AP	ADN	0.386134	0			0.406788	0	0.321658	0	4.38214	1.24815	0.46
H59M_AQ	ADN	0.699384	1			0.663611	0	0.758646	0	4.22994	1.11622	0.491
H59M_AR	ADN	0.310177	0			0.298578	1	0.16421	0	6.47895	0.853504	1
H59M_AS	ADN	0.943234	1			0.892177	0	0.903075	0	4.42079	1.16263	0.191
H59M_AT	ADN	0.464089	0			0.631556	1	0.410351	0	1.32796	1.23912	0.251
H59M_AU	ADN	0.165084	0			0.301189	1	0.22394	0	13.0777	0.982767	0.318
H59M_AW	ADN	0.752653	0			0.772784	0	0.619714	0	0.398444	1.67258	0.22
H59M_AY	ADN	0.748053	1			0.814885	1	0.385744	0	1.25353	1.44522	0.342
H59M_AZ	ADN	0.548834	0			0.687759	1	0.397702	0	0.977124	1.42083	0.462
H59M_BA	ADN	0.401584	1			0.616151	1	0.123236	0	8.03473	1.13683	0.468
H59M__B	ADN	0.382092	1			0.269506	0	0.310038	0	8.40239	0.895051	0.238
H59M__C	ADN	0.165538	0			0.0418302	0	0.0330786	0	23.6981	0.980357	0.229
H59M__D	ADN	0.139974	0			0.282906	1	0.0380253	0	22.6232	0.705165	0.438
H59M__E	ADN	0.312486	0			0.196488	0	0.127015	0	7.32135	1.00518	0.434
H59M__F	ADN	0.428218	1			0.124334	0	0.214945	0	7.39782	0.975484	0.228
H59M__G	ADN	0.227493	0			0.117497	0	0.114825	0	24.5442	0.877306	0.424
H59M__H	ADN	0.164797	0			0.183253	0	0.0520284	0	57.9453	0.716243	0.209
H59M__I	ADN	0.164688	0			0.10908	0	0.0301835	0	61.5021	0.79017	0.248
H59M__M	ADN	0.0768975	0			0.355494	1	0.0256109	0	41.0744	0.764319	0.3
H59M__N	ADN	0.166529	0			0.428428	1	0.166143	0	37.5234	0.785185	0.482
H59M__O	ADN	0.175337	0			0.391929	1	0.164567	0	41.5315	0.717475	0.246
H59M__Q	ADN	0.35688	0			0.49118	1	0.322945	0	2.87205	0.896812	0.475
H59M__R	ADN	0.403377	1			0.505074	1	0.16602	0	22.13	0.889089	0.267
H59M__T	ADN	0.254367	0			0.780389	1	0.225752	0	8.14194	0.96654	0.496
H59M__V	ADN	0.365613	1			0.452221	1	0.248741	0	2.30699	1.0245	0.467
H59M__W	ADN	0.398666	0			0.223225	0	0.289352	0	2.66091	1.0163	0.461
H59M__X	ADN	0.198501	0			0.392567	1	0.175215	0	9.31588	0.944126	0.225
H59M__Y	ADN	0.361107	0			0.271268	1	0.0707696	0	3.10111	0.947709	0.456
H59M__Z	ADN	0.537794	0			0.373402	1	0.312386	0	3.38782	1.16848	0.235
AA1_AA	RSC	0.550211	1			0.324485	1	0.181703	0	7.49747	0.736071	0.379
AA1_AB	RSC	0.279994	1			0.490252	1	0.107404	0	7.72487	0.82107	0.44
AA1_AC	RSC	0.569488	1			0.128983	0	0.0419504	0	16.6209	0.604763	0.387
AA1_AD	RSC	0.545596	1			0.351117	1	0.113827	0	5.44108	0.979039	0.513
AA1_AE	RSC	0.176647	0			0.568495	1	0.124967	0	26.2618	0.662517	0.191
AA1_AF	RSC	0.978273	1			0.629909	1	0.377057	0	0.919646	1.12634	0.443
AA1_AG	RSC	0.781632	1			0.356464	1	0.107754	0	1.45257	0.984178	0.155
AA1_AH	RSC	0.277893	1			0.200632	0	0.0815148	0	9.87688	0.761798	0.42
AA1_AI	RSC	0.500914	1	0.280672	1	0.169245	0	0.0438638	0	10.7916	0.793312	0.386
AA1_AJ	RSC	0.42662	1	0.172222	0	0.116725	0	0.190203	0	31.4099	0.774633	0.386
AA1_AK	RSC	0.380753	1	0.150921	0	0.353989	1	0.111041	0	12.3999	0.732676	0.437
AA1_AL	RSC	0.329305	1	0.313666	1	0.204877	0	0.0884108	0	8.4074	0.743489	0.393
AA1_AM	RSC	0.247343	0	0.250513	1	0.208395	0	0.0659717	0	12.1971	0.704348	0.46
AA1_AN	RSC	0.310881	1	0.25832	1	0.170582	0	0.087356	0	12.449	0.729927	0.397
AA1_AO	RSC	0.367881	1	0.240894	0	0.278033	1	0.0659089	0	13.3851	0.724687	0.442
AA1_AP	RSC	0.305893	1	0.112376	0	0.33967	1	0.0560881	0	12.47	0.689776	0.446
AA1_AR	RSC	0.295836	1	0.689618	0	0.149663	0	0.188089	0	11.8432	0.802124	0.457
AA1_AS	RSC	0.0947363	0	0.629693	0	0.224613	0	0.0612965	0	18.1477	0.748411	1
AA1_AT	RSC	0.26858	1	0.259392	1	0.299048	1	0.170917	0	14.2914	0.91187	1
AA1_AU	RSC	0.210328	0	0.424898	1	0.522973	1	0.111643	0	17.9092	0.569963	0.323
AA1_AV	RSC	0.134852	0	0.215246	0	0.11089	0	0.0882918	0	24.4021	0.673961	0.379
AA1_AW	RSC	0.202376	0			0.199508	0	0.0941476	0	47.2538	0.67385	0.174
AA1_AX	RSC	0.242723	0			0.111271	0	0.0735616	0	23.6527	0.595027	0.382
AA1_AY	RSC	0.0706437	0	0.224565	0	0.133301	0	0.105266	0	27.4165	0.54016	0.467
AA1_AZ	RSC	0.0526186	0	0.254334	1	0.384267	1	0.0750413	0	30.2873	0.513961	0.462
AA1_BA	RSC	0.298338	1	0.328537	0	0.155446	0	0.128441	0	10.5039	0.950739	0.468
AA1_BB	RSC	0.218791	0			0.41649	1	0.180527	0	7.72615	0.934716	0.198
AA1_BC	RSC	0.228883	0	0.392954	1	0.350583	1	0.362281	0	12.7013	0.921758	0.221
AA1__A	RSC	0.312491	0			0.652412	1	0.458389	0	13.0405	0.896573	0.587
AA1__B	RSC	0.251009	1			0.288422	1	0.188542	0	13.9762	0.74018	0.445
AA1__C	RSC	0.0691891	0			0.284303	1	0.114668	0	22.6784	0.494465	0.375
AA1__D	RSC	0.288118	1			0.250198	1	0.0579348	0	2.47373	1.01533	0.363
AA1__E	RSC	0.19662	0			0.239535	0	0.0905688	0	8.78204	0.758251	0.349
AA1__F	RSC	0.194197	0			0.330471	1	0.126209	0	17.6999	0.6321	0.384
AA1__G	RSC	0.206531	0	0.14993	0	0.162223	0	0.194853	0	9.36865	0.935311	0.434
AA1__H	RSC	0.22357	0	0.28698	1	0.421743	1	0.0951572	0	21.7881	0.806235	0.204
AA1__I	RSC	0.163326	0	0.205344	0	0.182347	0	0.0628582	0	38.0785	0.630404	0.207
AA1__J	RSC	0.362703	1	0.236889	0	0.389147	1	0.165544	0	25.55	0.801385	0.205
AA1__K	RSC	0.0738243	0	0.213723	0	0.300812	1	0.0915197	0	10.1514	0.744566	0.448
AA1__L	RSC	0.259235	1	0.236153	0	0.164728	0	0.0623327	0	18.2606	0.871389	0.423
AA1__M	RSC	0.208204	0	0.176509	0	0.22479	0	0.123812	0	14.604	0.704704	0.399
AA1__N	RSC	0.232351	0	0.285395	1	0.285209	1	0.0833326	0	7.58963	0.91472	0.433
AA1__O	RSC	0.193628	0	0.17694	0	0.162116	0	0.0599801	0	20.1349	0.935996	0.426
AA1__P	RSC	0.401998	1	0.461725	0	0.832257	0	0.592674	0	2.13184	1.07326	0.398
AA1__Q	RSC	0.327221	1	0.340549	1	0.160429	0	0.0377561	0	17.2066	0.714467	0.404
AA1__R	RSC	0.200963	0			0.227862	0	0.118987	0	39.6467	0.681769	0.176
AA1__S	RSC	0.178663	0			0.386161	1	0.0891798	0	27.3043	0.785422	0.204
AA1__T	RSC	0.127806	0			0.335709	1	0.0631269	0	14.4165	0.648022	0.431
AA1__V	RSC	0.607403	1			0.508738	1	0.36277	1	0.722401	1.15447	0.216
AA1__W	RSC	0.558091	1			0.114755	0	0.261937	0	11.4647	0.78346	0.314
AA1__X	RSC	0.190927	0			0.264711	1	0.0842517	0	36.3762	0.733138	0.173
AA1__Y	RSC	0.385348	1			0.269463	1	0.150023	0	13.4117	0.721257	0.33
AA1__Z	RSC	0.0669403	0			0.315584	1	0.103074	0	11.1745	0.924669	0.181
AA2_AA	RSC	0.589866	1			0.976276	1	0.373661	0	1.70241	1.2524	0.051
AA2_AC	RSC	0.314607	0			0.728858	1	0.30313	0	2.83283	0.921809	0.379
AA2_AE	RSC	0.529859	1			0.904821	1	0.254679	0	1.48947	0.949758	0.362
AA2_AF	RSC	0.751818	1	0.908507	1	0.947879	1	0.369887	0	3.27125	0.834901	0.439
AA2_AH	RSC	0.24585	0	0.412241	0	0.196029	0	0.119648	0	20.6201	0.680702	0.157
AA2_AJ	RSC	0.424895	1			0.541	1	0.249257	0	3.66002	0.844039	0.402
AA2_AL	RSC	0.453316	1			0.463543	1	0.223023	0	3.81836	0.959981	0.35
AA2_AM	RSC	0.32573	1			0.31891	1	0.157189	0	27.3643	0.638043	0.159
AA2_AN	RSC	0.883779	1	0.873965	1	0.494066	1	0.111407	0	2.0558	0.944425	0.401
AA2_AX	RSC	0.737122	1			0.97117	1	0.445357	0	0.494897	1.26237	0.434
AA2_AY	RSC	0.671054	1			0.574709	1	0.226143	0	4.5418	0.833173	0.479
AA2_AZ	RSC	0.351462	0			0.653352	1	0.233509	0	3.18176	0.985464	0.444
AA2_BA	RSC	0.629205	1			0.434145	1	0.222583	0	1.86577	1.0089	0.354
AA2_BB	RSC	0.643152	1			0.262048	0	0.352701	0	5.87359	0.923077	0.302
AA2_BC	RSC	0.457143	1			0.571211	1	0.343777	0	3.30102	0.920801	0.382
AA2_BF	RSC	0.362068	0	0.583706	1					8.85676	0.786438	0.422
AA2_BH	RSC	0.300881	1			0.193141	0	0.142539	0	19.772	0.634648	0.331
AA2_BL	RSC	0.189857	0			0.120943	0	0.113327	0	9.50421	0.890723	1
AA2_BM	RSC	0.281872	1			0.145432	0	0.13393	0	10.9107	0.829438	0.051
AA2_BN	RSC	0.464394	0			0.407618	1	0.214539	0	1.92557	0.913432	0.491
AA2_BO	RSC	0.198698	0			0.423375	1	0.163533	0	11.1599	0.923123	0.154
AA2_BP	RSC	0.171743	0			0.435458	1	0.282501	0	11.3425	1.01171	0.54
AA2_BQ	RSC	0.297221	1			0.591476	0	0.696318	0	29.3731	0.772783	0.294
AA2_BT	RSC	0.547023	0			0.504031	1	0.183077	0	1.70996	0.937434	0.347
AA2_BU	RSC	0.183611	0			0.202576	0	0.110568	0	10.8267	0.763295	0.283
AA2_BV	RSC	0.374943	1			0.211322	0	0.217945	0	7.50369	0.968635	0.363
AA2_BX	RSC	0.272291	1			0.189073	0	0.17999	0	8.75216	0.770627	0.461
AA2_BZ	RSC	0.173915	0			0.342154	1	0.0588617	0	17.8592	0.823837	0.521
AA2_CA	RSC	0.217986	0			0.457915	1	0.248309	0	17.9517	0.850818	0.205
AA2_CB	RSC	0.177529	0			0.282888	1	0.081843	0	33.6771	0.819491	0.238
AA2_CC	RSC	0.189592	0	0.326519	1	0.513851	1	0.309162	1	16.7796	0.885686	1
AA2_CD	RSC	0.383654	1			0.226285	0	0.119542	0	8.04387	0.880943	0.47
AA2_CE	RSC	0.362356	1			0.337941	1	0.165025	0	13.6602	0.939805	0.511
AA2_CF	RSC	0.130234	0			0.32065	1	0.231263	0	25.5299	0.856664	0.403
AA2_CG	RSC	0.518951	1			0.353248	1	0.112133	0	33.3512	0.724258	0.234
AA2_CH	RSC	0.207508	0			0.401893	1	0.152329	0	4.4674	0.91359	0.516
AA2_CI	RSC	0.156462	0			0.190982	0	0.174797	0	7.00812	0.88078	0.416
AA2_CK	RSC	0.296313	1			0.613098	1	0.117101	0	22.8434	0.608314	0.279
AA2_CL	RSC	0.381125	1			0.283913	1	0.231291	0	7.06975	0.811148	0.46
AA2_CM	RSC	0.229712	0			0.298572	1	0.176972	0	4.4033	0.977002	0.654
AA2_CN	RSC	0.248286	0			0.210947	0	0.148192	0	7.52036	0.938085	0.515
AA2_CO	RSC	0.356197	1			0.217764	0	0.194765	1	23.2626	0.795177	0.227
AA2_CP	RSC	0.179963	0			0.160725	0	0.0576012	0	15.1776	0.802885	0.545
AA2_CR	RSC	0.100418	0			0.122197	0	0.0674954	0	4.55048	0.930433	0.549
AA2_CS	RSC	0.458309	1			0.456443	1	0.288462	0	14.1145	0.842176	0.305
AA2_CT	RSC	0.227495	0			0.186419	0	0.2004	0	5.07459	0.971446	0.525
AA2_CU	RSC	0.202527	0			0.450535	1	0.250383	0	12.4849	0.859984	0.479
AA2_CV	RSC	0.424687	1			0.6112	1	0.327736	0	10.0858	0.811169	0.204
AA2_CW	RSC	0.346303	1			0.130423	0	0.107944	0	9.15009	0.731209	0.471
AA2_CX	RSC	0.378979	0			0.364048	1	0.166711	0	4.7432	0.82809	0.496
AA2_CY	RSC	0.260893	1			0.414522	1	0.242683	0	14.4538	0.634727	0.374
AA2_CZ	RSC	0.133919	0			0.216952	0	0.0989687	0	10.3147	0.838038	0.413
AA2_DA	RSC	0.216374	0			0.147555	0	0.104516	0	16.875	0.697151	0.421
AA2_DK	RSC	0.30726	1	0.48187	1					8.86891	0.834264	0.44
AA2_DO	RSC	0.109321	0	0.306292	1					9.63648	0.863136	0.488
AA2_DQ	RSC	0.250545	1			0.239846	0	0.0647162	0	17.8542	0.864711	0.495
AA2_DR	RSC	0.177214	0			0.230174	0	0.0971166	0	12.7042	0.912966	0.545
AA2_DS	RSC	0.371647	1			0.328995	1	0.127005	0	5.84076	0.926623	0.474
AA2_DT	RSC	0.333703	1			0.514046	1	0.34836	0	7.79583	0.952995	0.544
AA2_DU	RSC	0.230919	0			0.508806	1	0.185525	0	7.98821	0.785107	0.48
AA2_DV	RSC	0.318514	1			0.485157	1	0.210099	0	7.96465	0.71338	0.495
AA2_DW	RSC	0.182718	0			0.371555	1	0.0768276	0	7.3317	0.766106	0.562
AA2_DX	RSC	0.251567	1			0.160792	0	0.0800638	0	23.5745	0.888258	0.591
AA2_DY	RSC	0.180074	0	0.37892	1	0.374041	1	0.170009	0	18.6241	0.874235	0.569
AA2_DZ	RSC	0.235158	0	0.391129	1					15.4209	0.625972	0.648
AA2_EA	RSC	0.283836	1	0.270496	0	0.693313	1	0.183947	0	7.31541	0.729204	0.537
AA2_EB	RSC	0.147075	0	0.12092	0					28.6301	0.846356	0.656
AA2_EC	RSC	0.276228	1	0.385951	1					7.3208	0.791796	0.342
AA2_ED	RSC	0.231361	0	0.539453	1					9.7296	0.846183	0.698
AA2_EE	RSC	0.259488	1	0.182168	0	0.146777	0	0.101786	0	11.2897	0.914483	0.473
AA2_EF	RSC	0.274616	1			0.317326	1	0.178635	0	6.90393	0.827045	0.531
AA2_EG	RSC	0.212477	0			0.525677	1	0.184055	0	8.01886	0.740474	0.474
AA2_EH	RSC	0.121195	0			0.268687	1	0.107965	0	7.42171	0.904368	0.519
AA2_EI	RSC	0.416898	1	0.516441	1	0.144372	0	0.323607	1	15.6126	0.802976	0.242
AA2_EJ	RSC	0.187646	0			0.374903	1	0.173533	0	21.3567	0.767677	0.217
AA2_EK	RSC	0.128331	0			0.237607	0	0.118394	0	13.4498	0.940089	0.55
AA2_EL	RSC	0.42197	1			0.322976	1	0.174807	0	5.87824	0.670417	0.476
AA2_EM	RSC	0.104328	0			0.505724	1	0.249351	0	6.48492	0.843594	0.481
AA2_EN	RSC	0.157311	0			0.280877	1	0.155416	0	10.2629	0.90507	0.19
AA2_EO	RSC	0.177679	0	0.330479	1	0.280879	1	0.155414	0	12.5779	0.948184	0.518
AA2_EP	RSC	0.228188	0	0.312563	0	0.396503	1	0.0896399	0	10.1472	0.844285	0.419
AA2_EQ	RSC	0.207062	0	0.631287	1	0.453786	1	0.145583	0	7.16837	0.784096	0.487
AA2_ER	RSC	0.169129	0	0.389814	1	0.21209	0	0.10484	0	42.4194	0.626402	0.632
AA2_ES	RSC	0.241341	0	0.567846	1					14.428	0.811608	0.508
AA2_ET	RSC	0.374524	1	0.262397	1	0.414276	1	0.110051	0	26.5171	0.840462	0.523
AA2_EU	RSC	0.289525	1	0.337932	1	0.601604	1	0.0829857	0	14.3048	0.857712	0.54
AA2_EV	RSC	0.370891	1	0.390128	1	0.620424	1	0.117206	0	9.61851	0.776215	0.524
AA2_EW	RSC	0.264432	1			0.385001	1	0.107471	0	10.6063	0.924094	0.533
AA2_EX	RSC	0.166454	0	0.274202	1	0.342914	1	0.0694964	0	7.41289	0.932537	0.4
AA2_EY	RSC	0.151921	0			0.251202	1	0.0611945	0	16.4223	0.88419	0.519
AA2_EZ	RSC	0.171563	0			0.304726	1	0.137085	0	9.4323	0.952083	0.519
AA2_FA	RSC	0.1837	0			0.512159	1	0.18623	0	5.22613	0.759152	0.471
AA2_FC	RSC	0.424426	1			0.148059	0	0.24798	1	15.3528	0.825073	0.432
AA2_FF	RSC	0.447629	1			0.38617	1	0.30592	1	3.64724	0.907966	0.512
AA2_FH	RSC	0.31369	1	0.299262	0	0.495171	1	0.144056	0	5.5313	0.823045	0.499
AA2_FI	RSC	0.158733	0	0.15579	0	0.540475	1	0.298836	0	5.37591	0.966977	0.504
AA2_FJ	RSC	0.288789	1	0.443307	1	0.373449	1	0.125108	0	5.82218	0.919308	0.397
AA2_FK	RSC	0.183893	0	0.233922	0	0.258135	1	0.156624	0	5.91137	0.831414	0.54
AA2_FL	RSC	0.0861279	0			0.218784	0	0.0423869	0	27.8424	0.897839	0.506
AA2_FM	RSC	0.238426	0			0.613477	1	0.219278	0	6.98322	0.645005	0.51
AA2_FN	RSC	0.262635	0			0.362698	1	0.347812	1	3.78785	1.00154	0.539
AA2_FO	RSC	0.127384	0			0.305727	1	0.118178	0	25.5157	0.836382	0.363
AA2_FP	RSC	0.229105	0			0.339664	1	0.152791	0	6.98764	0.727679	0.457
AA2_FQ	RSC	0.11931	0			0.225161	0	0.151666	0	8.73136	0.791824	0.452
AA2_FR	RSC	0.160199	0			0.212971	0	0.0905929	0	33.3706	0.87685	0.495
AA2_FS	RSC	0.252992	1			0.229967	0	0.0940487	0	11.6926	0.903504	0.477
AA2_FT	RSC	0.303318	1			0.320195	1	0.162411	0	14.2144	0.793294	0.46
AA2_FU	RSC	0.335435	1			0.475807	1	0.449298	1	12.4764	0.755578	0.468
AA2_FV	RSC	0.280456	1	0.415843	0	0.235129	0	0.126451	0	3.43277	0.863938	0.413
AA2_XE	RSC	0.566567	1	0.753442	1					2.54198	0.875946	0.436
AA2__K	RSC	0.289177	1	0.436543	1	0.23232	0	0.175277	0	3.20399	0.946688	0.496
AA2__L	RSC	0.136316	0	0.333368	1	0.147206	0	0.0852633	0	18.114	0.850597	0.205
AA2__M	RSC	0.295409	0			0.800242	1	0.259708	0	2.65799	1.13591	0.478
AA2__O	RSC	0.220869	0			0.587954	1	0.246182	0	4.42434	0.860179	0.379
AA2__P	RSC	0.197948	0	0.435333	1	0.300272	1	0.127018	0	11.023	0.920479	0.26
AA2__Q	RSC	0.508894	0	0.774076	1	0.958458	1	0.471723	0	3.76711	0.98328	0.402
AA2__R	RSC	0.544218	1	0.541595	1					9.51598	0.642589	0.506
AA2__S	RSC	0.730484	0			0.501668	1	0.221224	0	0.413259	1.10656	0.386
AA2__T	RSC	0.562927	1			0.797165	1	0.21914	0	1.93126	0.890622	0.388
AA2__U	RSC	0.367403	0	0.73589	1	0.639426	1	0.236577	0	4.60606	0.943772	0.375
AA2__V	RSC	0.570184	1	0.657212	1	0.656084	1	0.228572	0	2.69484	0.920411	0.371
AA2__X	RSC	0.465038	0	0.775943	1	0.72845	1	0.466069	0	2.13649	1.09097	0.497
AA2__Y	RSC	0.682265	1	0.560182	1	0.66323	1	0.324504	1	9.06418	0.760354	0.453
AA2__Z	RSC	0.432968	1	0.212681	0	0.350294	1	0.111928	0	15.4341	0.724516	0.218
H65M_AA	CIN	0.374255	1			0.184454	0	0.497877	1	21.3392	0.889191	0.179
H65M_AB	CIN	0.26205	1			0.263408	0	0.155435	0	19.5393	0.477057	0.162
H65M_AC	CIN	0.511256	1			0.299565	1	0.266771	1	36.8047	0.844593	0.143
H65M_AD	CIN	0.587991	1			0.694653	1	0.153721	1	17.629	0.787853	0.14
H65M_AE	CIN	0.266916	0			0.337105	1	0.164079	0	6.38352	1.08126	0.167
H65M_AF	CIN	0.625157	0			0.389407	0	0.394175	0	2.03448	1.04295	0.186
H65M_AG	CIN	0.283424	0			0.350605	1	0.171632	0	14.3491	0.908831	0.185
H65M_AI	CIN	0.311728	1			0.196278	0	0.290895	1	89.3826	0.720696	0.164
H65M_AJ	CIN	0.938293	1			0.637416	1	0.398064	1	11.0323	0.667242	0.161
H65M_AK	CIN	0.462699	0			0.340125	1	0.114183	0	9.94735	0.634258	0.167
H65M_AL	CIN	0.454503	0			0.402327	1	0.166284	0	4.13714	0.966658	0.331
H65M_AM	CIN	0.412541	1			0.401409	1	0.162721	0	5.95743	0.719729	0.336
H65M_AN	CIN	0.572022	1			0.485909	1	0.288581	1	47.6494	0.566339	0.158
H65M_AO	CIN	0.834902	1			0.53284	1	0.37237	1	12.4773	0.818938	0.176
H65M_AP	CIN	0.943608	1			0.591153	1	0.318551	0	24.9032	0.520778	0.156
H65M_AQ	CIN	0.174316	0			0.423101	1	0.159803	0	33.9687	0.730973	0.161
H65M_AR	CIN	0.747449	1			0.340116	1	0.0623027	0	17.7061	0.878399	0.164
H65M_AS	CIN	0.404386	0			0.650148	1	0.612099	1	19.126	0.624037	0.161
H65M_AT	CIN	0.228783	0			0.417506	1	0.0571274	0	68.7049	0.620173	0.163
H65M_AU	CIN	0.499679	1			0.359298	1	0.140919	0	21.9482	0.787862	0.14
H65M_AV	CIN	0.445991	0			0.194929	0	0.14585	0	7.98844	0.666906	0.178
H65M_AW	CIN	0.424026	0			0.752762	1	0.182091	0	5.56684	0.92209	0.177
H65M_AX	CIN	0.420225	1			0.370986	1	0.144998	1	40.394	0.761869	0.164
H65M_AY	CIN	0.945629	1			0.492406	1	0.427631	1	29.3745	0.651514	0.154
H65M_BA	CIN	0.690231	0			0.488493	1	0.21646	0	16.2049	0.792764	0.175
H65M_BB	CIN	0.447786	1			0.330345	1	0.316206	1	25.8148	0.885294	0.172
H65M_BC	CIN	0.885228	0			0.217266	0	0.152068	0	19.8788	0.622763	0.165
H65M_BG	CIN	0.763439	0			0.373459	1	0.135048	0	16.0686	0.702787	0.159
H65M_BH	CIN	0.706047	1			0.399015	1	0.22503	0	36.7376	0.861046	0.183
H65M_BI	CIN	0.851427	1			0.57814	1	0.38338	1	12.3073	0.875456	0.159
H65M_BM	CIN	0.481416	0			0.235774	0	0.0679198	0	31.7916	0.833018	0.159
H65M_BN	CIN	0.656403	1			0.142145	0	0.219815	1	24.1798	0.823496	0.164
H65M_BO	CIN	0.419967	0			0.318724	1	0.102065	0	23.8787	0.910998	0.178
H65M_BP	CIN	0.770753	1			0.596369	1	0.298713	1	14.0245	0.708883	0.163
H65M_BS	CIN	0.450588	1			0.246342	0	0.190078	0	7.16544	0.941089	0.183
H65M_BT	CIN	0.25075	0			0.171933	0	0.103287	0	20.6033	0.873607	0.358
H65M_BX	CIN	0.804885	1			0.543979	1	0.361262	1	61.284	0.71298	0.176
H65M_BY	CIN	0.691177	0			0.419229	0	0.7398	1	0.23729	1.22555	0.17
H65M_CA	CIN	0.18806	0			0.273529	1	0.0828054	0	34.8749	0.880075	0.185
H65M_CE	CIN	0.32041	1			0.25168	1	0.205047	0	37.2073	0.868931	0.203
H65M_CF	CIN	0.938296	1			0.397707	1	0.219851	0	16.0815	0.759494	0.16
H65M_CG	CIN	0.661773	1			0.68923	1	0.159092	0	19.8248	0.870221	0.18
H65M_CH	CIN	0.358568	0			0.254625	1	0.121548	0	32.3117	0.861596	0.179
H65M_CK	CIN	0.747135	1			0.447344	1	0.268753	1	9.85543	0.879705	0.15
H65M_CL	CIN	0.0948041	0			0.677341	1	0.228416	0	8.72096	0.999087	0.209
H65M_CM	CIN	0.358383	0			0.305465	1	0.146589	0	9.00085	0.980579	0.176
H65M_CO	CIN	0.279374	0			0.285445	1	0.172689	0	3.21588	1.27828	0.17
H65M_CQ	CIN	0.652719	0			0.611274	1	0.478041	0	0.822981	1.39581	0.137
H65M_CR	CIN	0.234827	0			0.346189	1	0.327192	0	47.5955	0.852587	0.196
H65M_CT	CIN	0.121935	0			0.101868	0	0.100277	0	22.8978	0.916318	0.174
H65M_CU	CIN	0.235657	0			0.290366	1	0.290732	1	9.75191	0.627824	0.431
H65M_CY	CIN	0.301602	0			0.289721	0	0.333895	0	3.40316	1.01935	0.174
H65M__B	CIN	0.295254	0			0.411372	1	0.235016	0	28.7143	0.85037	0.181
H65M__D	CIN	0.400069	1			0.597238	1	0.228304	0	22.3097	0.577821	0.39
H65M__F	CIN	0.335543	0			0.118342	0	0.146994	0	16.7506	0.919981	0.181
H65M__G	CIN	0.984519	1			0.650137	1	0.51529	1	4.14937	0.700855	0.42
H65M__J	CIN	0.421065	0			0.264209	1	0.120014	0	41.8916	0.521243	0.244
H65M__K	CIN	0.723861	1			0.316199	1	0.242775	0	23.1283	0.887112	0.152
H65M__L	CIN	0.297064	0			0.153156	0	0.0926934	0	12.7887	0.965733	0.09
H65M__M	CIN	0.361732	0			0.224366	0	0.046678	0	59.6882	0.761468	0.216
H65M__N	CIN	0.43205	1			0.22091	0	0.154322	0	45.1926	0.819712	0.184
H65M__O	CIN	0.983562	1			0.407497	1	0.58569	1	14.6817	0.60981	0.15
H65M__P	CIN	0.407385	0			0.577901	1	0.272084	0	2.50165	1.06846	0.136
H65M__Q	CIN	0.347522	1			0.328874	1	0.222663	0	37.9671	0.810409	0.189
H65M__R	CIN	0.847596	1			0.413672	1	0.63189	1	36.3077	0.466035	0.182
H65M__S	CIN	0.660693	0			0.318054	1	0.105391	0	7.79481	0.573377	0.218
H65M__T	CIN	0.695249	0			0.168833	0	0.228868	0	1.6104	1.07001	0.168
H65M__U	CIN	0.646659	0			0.52992	0	0.431841	0	1.68616	1.14785	0.157
H65M__V	CIN	0.383481	0			0.232897	0	0.146075	0	2.08034	1.07406	0.197
H65M__X	CIN	0.451349	0			0.121739	0	0.130475	0	5.30283	0.994721	0.206
H65M__Y	CIN	0.683375	1			0.376808	1	0.242675	0	26.9789	0.624791	0.283
H65M__Z	CIN	0.932991	1			0.333242	1	0.469565	1	19.1768	0.689175	0.172
H68M_AA	CIN	0.999685	1			0.374654	0	0.342038	1	13.5266	0.377982	0.224
H68M_AB	CIN	0.91618	1			0.328748	1	0.14939	0	27.3098	0.687523	0.151
H68M_AC	CIN	0.258736	1	0.351869	1	0.301975	1	0.0722396	0	60.7371	0.784429	0.148
H68M_AD	CIN	0.368492	1	0.205878	0	0.285984	1	0.124695	0	17.4713	0.606655	0.152
H68M_AE	CIN	0.347439	1	0.253344	1	0.21285	0	0.0845315	0	22.8171	0.740102	0.158
H68M_AF	CIN	0.15409	0	0.104866	0	0.153233	0	0.120254	0	13.9654	0.840665	0.173
H68M_AG	CIN	0.236506	0			0.351424	1	0.132729	0	31.4139	0.870432	0.162
H68M_AH	CIN	0.261912	0			0.132883	0	0.131831	0	3.79877	1.03052	0.178
H68M_AI	CIN	0.264949	0	0.385552	1	0.177345	0	0.145019	0	1.5159	1.06056	0.342
H68M_AJ	CIN	0.324549	1	0.470133	1	0.431121	1	0.302711	0	15.695	0.664981	0.051
H68M_AK	CIN	0.140904	0	0.0944491	0	0.215761	0	0.0388974	0	20.6255	0.663107	0.462
H68M_AL	CIN	0.0880838	0	0.306694	1	0.234566	0	0.0697712	0	11.4448	1.10379	0.351
H68M_AM	CIN	0.993881	1			0.239292	0	0.284231	1	10.116	0.599077	0.149
H68M_AN	CIN	0.933164	1			0.529039	1	0.303118	0	15.3515	0.729428	0.155
H68M_AP	CIN	0.935401	1			0.306992	1	0.205099	0	14.8204	0.706301	0.152
H68M_AQ	CIN	0.594586	1			0.226744	0	0.0928862	0	11.6631	0.682184	0.154
H68M_AR	CIN	0.169597	0			0.154614	0	0.0888589	0	20.1749	0.913073	0.182
H68M_AS	CIN	0.215803	0			0.561063	1	0.42163	0	4.2212	1.01316	0.177
H68M_AT	CIN	0.13738	0			0.23507	0	0.054193	0	8.7994	0.939453	0.26
H68M_AU	CIN	0.651195	1			0.172676	0	0.109405	0	33.0476	0.713654	0.153
H68M_AV	CIN	0.933918	1			0.61649	1	0.352875	0	19.8536	0.735684	0.148
H68M_AW	CIN	0.821651	1			0.361327	0	0.200524	0	0.573209	1.41119	0.337
H68M_AX	CIN	0.534086	0			0.418041	1	0.258007	0	0.462477	1.28026	0.144
H68M_AY	CIN	0.546771	1			0.143763	0	0.0946173	0	10.4188	0.652321	0.161
H68M_AZ	CIN	0.340383	1			0.248865	0	0.131042	0	50.2094	0.79824	0.169
H68M_BA	CIN	0.0620166	0			0.156306	0	0.173998	0	17.0873	0.860308	0.22
H68M_BB	CIN	0.0889298	0			0.119437	0	0.110648	0	21.759	0.917839	0.253
H68M_BC	CIN	0.308075	0			0.11155	0	0.0930449	0	2.16281	0.988378	0.157
H68M_BE	CIN	0.141905	0			0.109424	0	0.0591796	0	15.6147	0.928708	0.177
H68M_BF	CIN	0.214882	0			0.242726	0	0.098349	0	12.2094	0.989475	0.158
H68M_BG	CIN	0.339101	1			0.286256	1	0.101725	0	65.2191	0.782609	0.167
H68M_BH	CIN	0.492631	1			0.271189	1	0.0535449	0	70.5477	0.728474	0.164
H68M_BI	CIN	0.269445	1			0.219988	0	0.0762837	0	31.8549	0.832847	0.173
H68M_BK	CIN	0.998357	1			0.385046	1	0.235108	1	9.65692	0.481688	0.284
H68M_BL	CIN	0.186788	0			0.493576	1	0.118428	0	25.306	0.764913	0.393
H68M_BM	CIN	0.704584	1			0.374536	1	0.167965	0	7.90115	0.949857	0.168
H68M_BO	CIN	0.38875	1			0.220496	0	0.141874	0	1.53435	1.16778	0.165
H68M_BQ	CIN	0.295893	0			0.250785	1	0.227053	0	5.87599	1.06555	0.165
H68M_BS	CIN	0.303058	0			0.202558	0	0.26964	0	0.86187	1.08494	0.151
H68M_BT	CIN	0.283207	1			0.490413	1	0.150941	0	23.4619	0.856365	0.158
H68M_BU	CIN	0.176813	0			0.174367	0	0.166581	0	2.22833	1.14961	0.173
H68M_BW	CIN	0.0929295	0			0.315593	1	0.0545227	0	4.99643	0.551815	0.335
H68M_BX	CIN	0.183394	0			0.232042	0	0.0951954	0	17.9541	0.916553	0.175
H68M_BY	CIN	0.118901	0			0.184442	0	0.197432	0	8.45319	0.969749	0.168
H68M_BZ	CIN	0.225979	0			0.532797	1	0.176243	0	15.9147	0.880673	0.164
H68M_CB	CIN	0.299781	1			0.612002	1	0.285943	0	8.56999	1.01299	0.141
H68M_CE	CIN	0.994506	1	0.988811	1	0.528386	1	0.544645	1	2.31754	0.558837	0.14
H68M_CG	CIN	0.18848	0			0.475629	1	0.245821	1	9.76966	0.768009	0.222
H68M_CI	CIN	0.37824	1			0.245419	0	0.196186	0	27.09	0.525799	0.16
H68M_CJ	CIN	0.903361	1	0.896305	1	0.636271	1	0.280551	1	12.0951	0.670711	0.173
H68M_CK	CIN	0.369758	1			0.529416	0	0.378991	0	1.79316	1.16822	0.15
H68M_CL	CIN	0.202265	0			0.377221	1	0.0648168	0	10.0913	0.857039	0.161
H68M_CM	CIN	0.435993	1			0.227522	0	0.117482	0	12.909	0.540203	0.161
H68M_CN	CIN	0.993081	1			0.505946	1	0.580569	1	15.3651	0.41443	0.283
H68M_CO	CIN	0.1427	0			0.282872	1	0.167225	0	20.3015	0.765493	0.145
H68M_CQ	CIN	0.790433	1			0.270343	1	0.0629603	0	16.402	0.819884	0.155
H68M_CR	CIN	0.372022	1			0.34368	1	0.250102	0	6.38932	0.951001	0.203
H68M_CS	CIN	0.997322	1			0.621236	0	0.385072	0	22.3523	0.494892	0.175
H68M_CT	CIN	0.903722	1			0.631945	1	0.265124	0	6.43899	0.702945	0.163
H68M_CU	CIN	0.251171	1			0.744089	1	0.190724	0	13.8696	0.772693	0.155
H68M_CV	CIN	0.652251	1			0.345513	1	0.137744	0	17.945	0.74717	0.18
H68M_CW	CIN	0.50127	1			0.201227	0	0.0829216	0	8.61227	0.712047	0.173
H68M_CX	CIN	0.136659	0			0.500754	1	0.120692	0	12.802	0.789085	0.142
H68M_CY	CIN	0.528549	1			0.418267	1	0.200339	0	9.40794	0.957233	0.166
H68M_CZ	CIN	0.40161	1			0.276238	1	0.135552	0	13.1795	0.501845	0.168
H68M_DA	CIN	0.273264	0			0.607298	1	0.330068	0	5.15649	1.03683	0.183
H68M_DB	CIN	0.152338	0			0.606204	1	0.0767082	0	19.397	0.61435	0.194
H68M_DC	CIN	0.324917	1			0.167934	0	0.0894122	0	8.0309	0.865447	0.178
H68M_DD	CIN	0.970124	1			0.425932	1	0.364965	0	10.0841	0.413678	0.254
H68M_DE	CIN	0.485919	1			0.277678	1	0.152053	0	45.7314	0.663636	0.165
H68M_DG	CIN	0.671412	1			0.489322	1	0.286504	0	4.15727	1.06335	0.169
H68M_DH	CIN	0.185279	0			0.412842	1	0.195117	0	6.72561	1.05381	0.165
H68M_DI	CIN	0.311343	0			0.427004	1	0.298671	0	3.02304	1.25461	0.164
H68M_DJ	CIN	0.335456	0			0.446697	1	0.259391	0	2.89175	1.06634	0.163
H68M_DL	CIN	0.467302	0			0.243732	0	0.111873	0	1.88704	0.997921	0.188
H68M_DM	CIN	0.218254	0			0.350044	1	0.132751	0	5.65481	0.682238	0.16
H68M_DN	CIN	0.23452	0			0.271931	1	0.208049	0	19.9474	0.744151	0.163
H68M_DO	CIN	0.2638	0			0.368921	1	0.0931097	0	5.90135	0.915243	0.166
H68M_DP	CIN	0.57753	1			0.289003	1	0.080667	0	28.7904	0.653934	0.153
H68M_DQ	CIN	0.74875	1			0.289986	1	0.223211	0	15.3826	0.801471	0.157
H68M_DR	CIN	0.982038	1			0.513362	1	0.474159	0	16.337	0.436132	0.181
H68M_DS	CIN	0.459096	1			0.639413	1	0.0964834	0	7.22661	0.846935	0.17
H68M_DT	CIN	0.148784	0			0.296095	1	0.0829501	0	4.07069	0.972611	0.163
H68M_DU	CIN	0.555576	1			0.748169	1	0.133387	0	1.40672	1.07604	0.154
H68M_DV	CIN	0.763046	0			0.451061	0	0.437888	0	0.350576	1.48146	0.155
H68M_DW	CIN	0.506766	0			0.482416	1	0.108556	0	5.99721	1.1116	0.173
H68M_DX	CIN	0.454158	0			0.527432	1	0.18588	0	1.37481	1.19203	0.168
H68M_DY	CIN	0.286449	0			0.280239	0	0.168965	0	3.53361	0.998049	0.145
H68M_DZ	CIN	0.481989	1			0.273504	1	0.152889	0	2.69978	1.05197	0.174
H68M_EA	CIN	0.322582	1			0.139034	0	0.114874	0	7.28241	0.933401	0.219
H68M_EC	CIN	0.608266	1			0.440362	1	0.28278	0	2.87508	1.10855	0.186
H68M_ED	CIN	0.66713	0			0.400614	1	0.109775	0	5.53214	0.966746	0.171
H68M_EG	CIN	0.410382	0			0.311833	1	0.103682	0	5.80823	1.03877	0.166
H68M_EH	CIN	0.329661	0			0.409291	1	0.284807	0	5.12646	0.899932	0.746
H68M_EI	CIN	0.152469	0			0.244737	0	0.153299	0	7.17347	0.865159	0.174
H68M_EJ	CIN	0.152268	0			0.169022	0	0.137901	0	3.31704	1.03398	0.26
H68M_EK	CIN	0.763771	1			0.211668	0	0.191768	0	9.74338	0.565768	0.173
H68M_EL	CIN	0.966906	1			0.569122	1	0.297456	1	11.3096	0.726259	0.174
H68M_EM	CIN	0.139558	0	0.219343	0	0.438705	1	0.118531	0	43.2185	0.547705	0.221
H68M_EN	CIN	0.404531	0	0.674697	1	0.464316	1	0.0930713	0	0.592667	1.37062	0.19
H68M_EO	CIN	0.489547	0	0.533158	0	0.516072	1	0.208861	0	1.54686	1.21723	0.142
H68M_EP	CIN	0.195333	0	0.712061	1	0.500881	1	0.0587904	0	16.6423	0.581625	0.195
H68M_EQ	CIN	0.140126	0	0.119484	0	0.281079	1	0.0951675	0	14.3673	0.953546	0.167
H68M_ER	CIN	0.213105	0			0.591745	1	0.123638	0	5.3476	0.790542	0.163
H68M_ES	CIN	0.201235	0	0.407746	0	0.384054	1	0.0531591	0	2.76031	1.00588	0.146
H68M_ET	CIN	0.127594	0	0.288897	1	0.239594	0	0.109766	0	19.7149	0.821815	0.171
H68M_EU	CIN	0.0591681	0			0.311573	1	0.0930483	0	7.76663	1.00731	0.158
H68M_EV	CIN	0.912187	1			0.422484	0	0.356305	0	13.5029	0.57077	0.167
H68M_EW	CIN	0.986511	1			0.46556	1	0.133169	0	17.9951	0.459375	0.169
H68M_EY	CIN	0.100093	0			0.39043	1	0.100183	0	7.4116	1.00686	0.223
H68M_FA	CIN	0.655397	1			0.280662	1	0.0989388	0	14.8753	0.856325	0.163
H68M_FC	CIN	0.23984	0			0.425449	1	0.175876	0	16.6423	0.647139	0.162
H68M_FD	CIN	0.554299	1			0.297888	1	0.0717088	0	10.5246	1.04703	0.167
H68M_FE	CIN	0.244279	0			0.332063	1	0.15168	0	7.7664	0.996028	0.173
H68M_FQ	CIN	0.522383	0	0.536018	0	0.149541	0	0.23861	0	1.5406	1.21423	0.58
H68M_FS	CIN	0.216704	0	0.309069	1	0.479427	1	0.112558	0	3.23721	1.0639	0.153
H68M__A	CIN	0.90747	1			0.418213	1	0.102321	0	14.9685	0.771961	0.176
H68M__B	CIN	0.576971	1			0.586547	1	0.366566	1	2.72724	0.982641	1
H68M__C	CIN	0.693175	1			0.744832	1	0.167933	0	9.2009	0.829292	0.354
H68M__D	CIN	0.25299	1			0.674953	1	0.167616	0	30.0164	0.926597	0.193
H68M__E	CIN	0.652583	1			0.534636	1	0.380667	1	13.5676	0.729488	0.196
H68M__G	CIN	0.275551	1			0.133484	0	0.134846	0	99.1628	0.726989	0.172
H68M__H	CIN	0.135934	0			0.81185	1	0.21818	0	62.8693	0.788825	0.165
H68M__J	CIN	0.349469	0			0.535886	1	0.182148	0	30.2249	0.846332	0.168
H68M__K	CIN	0.557844	0			0.513895	1	0.105163	0	21.5174	0.765177	0.191
H68M__L	CIN	0.224951	0			0.593061	1	0.252504	0	6.83514	0.806319	1.068
H68M__M	CIN	0.994836	1			0.566476	1	0.330361	0	5.0922	0.433657	0.189
H68M__N	CIN	0.882214	1			0.195592	0	0.429875	1	2.69042	0.996926	0.409
H68M__O	CIN	0.978353	1			0.399077	1	0.224524	0	23.3167	0.58571	0.232
H68M__P	CIN	0.221899	0			0.320117	1	0.0834175	0	20.6911	0.698565	0.279
H68M__Q	CIN	0.980903	1			0.436531	1	0.442274	0	3.65004	0.576752	0.236
H68M__S	CIN	0.515541	1			0.361717	1	0.180163	0	16.0574	0.77791	0.153
H68M__U	CIN	0.45386	0			0.482351	1	0.212076	1	14.435	0.766896	0.148
H68M__V	CIN	0.650122	0			0.216927	0	0.147613	0	5.96638	0.599919	0.181
H68M__W	CIN	0.199583	0			0.707491	1	0.220142	0	7.25605	0.408276	0.158
H68M__X	CIN	0.26118	0			0.436276	1	0.122594	0	23.6452	0.744873	0.155
H68M__Y	CIN	0.998105	1			0.544405	1	0.19027	0	5.53621	0.359937	0.251
H69M_AA	CIN	0.225927	0			0.231799	0	0.0670477	0	28.6325	0.673212	0.163
H69M_AB	CIN	0.180401	0	0.154968	0	0.187864	0	0.0952375	0	63.44	0.754098	0.179
H69M_AC	CIN	0.216756	0			0.212235	0	0.0835247	0	35.6313	0.6875	0.437
H69M_AD	CIN	0.207357	0	0.2582	1	0.313067	1	0.275913	0	22.6607	0.552329	0.417
H69M_AE	CIN	0.378869	1	0.325422	1	0.442102	1	0.182521	0	15.8063	0.843336	0.159
H69M_AF	CIN	0.966227	1	0.792932	1	0.733652	1	0.394495	0	0.275881	1.45859	0.181
H69M_AG	CIN	0.253675	1	0.41173	1					11.2337	0.816289	0.148
H69M_AH	CIN	0.532769	1	0.406302	1	0.345174	1	0.0694657	0	22.702	0.552722	0.169
H69M_AI	CIN	0.265669	1			0.534388	1	0.257311	0	19.5559	0.630188	0.196
H69M_AJ	CIN	0.244434	0			0.234628	0	0.0490711	0	18.3924	0.583041	0.2
H69M_AK	CIN	0.24877	0			0.576088	1	0.0974741	0	14.6587	0.507182	0.185
H69M_AL	CIN	0.617858	1			0.683965	1	0.567206	1	23.6495	0.841726	0.174
H69M_AM	CIN	0.266179	1			0.281174	1	0.130066	0	79.0635	0.733224	0.437
H69M_AN	CIN	0.263529	1			0.299987	1	0.1555	0	13.6499	0.682058	0.168
H69M_AO	CIN	0.20453	0			0.311696	1	0.097015	0	14.4145	0.728654	0.216
H69M_AP	CIN	0.927447	1			0.634416	1	0.318233	0	17.9648	0.637856	0.162
H69M_AR	CIN	0.139176	0			0.628692	1	0.077955	0	34.2813	0.781027	0.161
H69M_AS	CIN	0.344597	1			0.603496	1	0.215212	0	6.97731	0.589241	0.159
H69M_AT	CIN	0.611717	1			0.224395	0	0.270172	0	5.52367	0.917121	0.173
H69M_AU	CIN	0.927923	1			0.650208	1	0.36755	1	6.80757	0.754455	0.158
H69M_AV	CIN		0			0.794999	1	0.336727	0	0.458631	1.29536	0.178
H69M_AW	CIN	0.187666	0			0.33847	1	0.101485	0	49.2748	0.743871	0.194
H69M_AX	CIN	0.141554	0			0.246047	0	0.12202	0	15.2078	0.696945	0.158
H69M_AY	CIN	0.278339	1			0.526761	1	0.512058	1	19.7404	0.576316	0.377
H69M_AZ	CIN	0.307624	1			0.606944	1	0.162191	0	23.282	0.80716	0.182
H69M_BA	CIN	0.309365	1			0.334127	1	0.106401	0	13.8169	0.506749	0.147
H69M_BB	CIN	0.197046	0			0.46195	1	0.0625629	0	23.0911	0.705726	0.195
H69M_BC	CIN	0.143294	0			0.358337	1	0.113608	0	24.9339	0.722789	0.174
H69M_BD	CIN	0.241956	0			0.621926	1	0.124962	0	4.29826	0.890705	0.163
H69M_BE	CIN	0.412146	1			0.794406	1	0.143928	0	5.12007	0.982432	0.174
H69M_BF	CIN	0.120305	0			0.14177	0	0.07254	0	6.07758	0.906117	0.174
H69M_BG	CIN	0.338216	0			0.369751	1	0.251552	1	2.57738	1.02376	0.171
H69M_BH	CIN	0.057082	0			0.156203	0	0.122818	0	21.8348	0.529017	0.177
H69M_BI	CIN	0.163237	0			0.2881	1	0.0461194	0	13.8697	0.578764	0.167
H69M_BJ	CIN	0.068907	0			0.218143	0	0.103247	0	13.3873	0.796548	0.17
H69M_BM	CIN	0.301509	0			0.140451	0	0.15628	0	0.685097	1.14364	0.171
H69M_BO	CIN	0.123578	0			0.241317	0	0.0851444	0	3.87731	0.82302	0.18
H69M_BQ	CIN	0.467189	0	0.838096	1	0.592534	1	0.120666	0	0.462228	1.49752	0.162
H69M_BR	CIN	0.092651	0			0.587132	1	0.127323	0	10.5641	0.916986	0.16
H69M__A	CIN	0.215474	0			0.342835	1	0.0984817	0	49.7033	0.842105	0.177
H69M__B	CIN	0.193404	0	0.176899	0					20.8062	0.924285	0.201
H69M__C	CIN	0.872542	1	0.202239	0	0.537615	1	0.122647	0	13.2331	0.860253	0.166
H69M__D	CIN	0.307763	0			0.436791	1	0.0873925	0	10.7031	0.50056	0.202
H69M__E	CIN	0.515098	1			0.231372	0	0.0865248	0	6.87355	0.949927	0.188
H69M__F	CIN	0.274624	1			0.281536	1	0.192319	0	34.0277	0.78671	0.189
H69M__G	CIN	0.206336	0			0.811677	1	0.266897	0	11.9628	0.699076	0.163
H69M__H	CIN	0.93697	1			0.383526	1	0.28828	0	16.0327	0.508691	0.156
H69M__K	CIN	0.203568	0			0.212834	0	0.137092	0	21.3956	0.711253	0.199
H69M__L	CIN	0.763317	1			0.41571	0	0.344043	0	17.0628	0.803928	0.176
H69M__M	CIN	0.687476	1			0.510501	1	0.496108	1	25.3466	0.565293	0.175
H69M__N	CIN	0.990782	1	0.245601	0	0.668266	1	0.647854	1	12.9402	0.820697	0.2
H69M__P	CIN	0.389568	1			0.255447	1	0.0944869	0	12.8304	0.505716	0.21
H69M__Q	CIN	0.355458	0	0.48225	1	0.445338	1	0.0495985	0	12.8457	0.570317	0.205
H69M__R	CIN	0.927239	1			0.728967	1	0.163986	0	1.76782	0.932318	0.499
H69M__S	CIN	0.16278	0	0.424839	0	0.282936	1	0.0514202	0	12.7782	0.626401	0.202
H69M__T	CIN	0.318851	1	0.346881	1	0.311767	1	0.0742666	0	16.2123	0.627721	0.257
H69M__U	CIN	0.184047	0	0.409979	0	0.434939	1	0.184795	0	2.12188	1.04317	0.217
H69M__V	CIN	0.964979	1			0.477315	1	0.507918	1	8.20933	0.689805	0.233
H69M__X	CIN	0.318829	0			0.169204	0	0.0973512	0	7.23998	0.952368	0.17
H69M__Y	CIN	0.288613	1			0.389278	1	0.107369	0	13.4672	0.565295	0.247
H69M__Z	CIN	0.359044	1			0.437351	1	0.150209	0	14.4354	0.76432	0.164
H71M_AC	ADN	0.785095	1	0.516561	1	0.492192	1	0.423002	1	9.03988	0.93349	0.228
H71M_AF	ADN	0.669117	1	0.527032	1	0.3504	1	0.522268	1	12.3165	0.913842	0.282
H71M_AH	ADN	0.972134	1	0.907924	1	0.549447	1	0.484702	1	10.1588	0.673427	0.224
H71M_AI	ADN	0.548001	1	0.491643	1	0.542687	1	0.580363	1	28.2282	0.696792	0.4
H71M_AJ	ADN	0.965087	1	0.854779	1	0.618298	1	0.790379	1	9.84424	0.742277	0.3
H71M_AS	ADN	0.943981	1			0.721874	1	0.465041	1	26.3628	0.516863	0.236
H71M_AU	ADN	0.991072	1			0.587563	1	0.249305	0	30.2582	0.51293	0.367
H71M_AV	ADN	0.810472	1			0.588958	1	0.127983	0	16.8979	0.761671	0.374
H71M_AW	ADN	0.980853	1			0.841832	1	0.295299	1	23.6646	0.651599	0.211
H71M_AY	ADN	0.888181	1			0.78326	1	0.200802	0	10.8951	0.891667	0.2
H71M_BA	ADN	0.748753	1	0.645825	1	0.464675	1	0.227942	0	29.0359	0.735914	0.266
H71M_BB	ADN	0.980927	1	0.984286	1	0.661652	1	0.195844	0	8.22104	0.744352	0.29
H71M_BC	ADN	0.859354	1	0.889766	1	0.432823	1	0.150852	0	15.016	0.781505	0.222
H71M_BD	ADN	0.889456	1	0.707639	1	0.533455	1	0.370902	1	10.9582	0.774733	0.316
H71M_BE	ADN	0.53563	1			0.336816	1	0.144422	0	36.7624	0.772048	0.441
H71M_BF	ADN	0.575367	1			0.816043	1	0.298515	1	25.1185	0.571968	0.262
H71M_BG	ADN	0.975557	1			0.446834	1	0.300699	0	16.3638	0.665006	0.389
H71M_BH	ADN	0.970604	1			0.339207	1	0.206824	0	16.7603	0.800754	0.165
H71M_BI	ADN	0.257153	1			0.84617	1	0.388504	1	21.7494	0.875173	0.17
H71M_BJ	ADN	0.708881	1			0.557613	1	0.142907	0	24.2819	0.837663	0.185
H71M_BK	ADN	0.541196	1			0.507896	1	0.139459	0	36.1523	0.825882	0.162
H71M_BL	ADN	0.917301	1	0.736895	1	0.31928	1	0.162699	0	32.2716	0.508642	0.265
H71M_BM	ADN	0.471159	0	0.721022	0					3.91204	1.07908	0.051
H71M_BN	ADN	0.53438	1	0.391094	0					36.1727	0.79799	0.305
H71M_BO	ADN	0.758259	1	0.620771	1					17.0975	0.830762	0.885
H71M_BP	ADN	0.786063	1	0.533225	1					11.9235	0.910845	0.209
H71M_BQ	ADN	0.17505	0	0.112625	0					155.87	0.537782	0.148
H71M_BR	ADN	0.960203	1			0.762073	1	0.176168	0	10.0961	0.723127	0.248
H71M_HM	ADN	0.722178	1			0.419459	1	0.191594	0	11.7206	0.913513	0.177
H71M__D	ADN	0.818017	1	0.846617	1	0.548194	1	0.201902	0	13.2413	0.825407	0.226
H71M__G	ADN	0.948851	1	0.895152	1	0.468404	1	0.237513	0	21.1238	0.632775	0.397
H71M__J	ADN	0.672708	1	0.600874	1	0.562303	1	0.231158	1	28.0101	0.766986	0.177
H71M__K	ADN	0.877786	1			0.806782	1	0.297727	1	20.9238	0.712073	0.236
H71M__T	ADN	0.868529	1			0.683709	1	0.386757	1	4.46519	0.977683	0.193
H71M__Z	ADN	0.967448	1	0.86288	1	0.797422	1	0.628762	1	14.8901	0.656331	0.206
H72M__D	ADN	0.881315	1			0.375069	1	0.107591	0	23.3451	0.618053	0.146
H72M__E	ADN	0.29392	0			0.2812	1	0.0995136	0	8.75654	0.986219	0.417
H72M__F	ADN	0.490323	1			0.274529	1	0.0951483	0	15.4396	0.926522	0.186
H72M__G	ADN	0.475588	1			0.352662	1	0.0870584	0	14.2364	0.928924	0.522
H72M__H	ADN	0.464033	1			0.405007	1	0.234074	0	15.5713	0.92785	0.182
H72M__I	ADN	0.5503	1			0.332045	1	0.25438	1	25.6865	0.858092	0.169
H72M__K	ADN	0.357402	0			0.318974	1	0.0801947	0	14.5751	0.911054	0.168
H72M__L	ADN	0.430976	0			0.272932	1	0.143043	0	10.1557	0.994242	0.179
H72M__M	ADN	0.887756	1			0.275065	1	0.0618863	0	5.44802	0.834734	0.304
H72M__N	ADN	0.414007	1			0.24355	0	0.0649214	0	15.5877	0.935593	0.171
H72M__O	ADN	0.989286	1			0.39047	1	0.367699	0	4.6572	0.631322	0.153
H72M__S	ADN	0.631158	1			0.628994	1	0.256555	0	28.1869	0.81203	0.536
H72M__T	ADN	0.266238	0			0.248323	0	0.074418	0	19.7709	0.730833	0.16
H74M_AA	CIN	0.168519	0	0.303217	1					20.1009	0.861642	0.202
H74M_AB	CIN	0.260081	0	0.489644	1					4.26361	1.02795	0.299
H74M_AC	CIN	0.821812	1	0.452265	1					6.07204	1.06945	0.214
H74M_AD	CIN	0.345329	1	0.196436	0					26.0432	0.919949	0.197
H74M_AG	CIN	0.231952	0	0.573708	1	0.41901	1	0.22909	0	1.15136	1.1807	0.153
H74M_AK	CIN	0.788936	0			0.42179	0	0.374148	0	0.280546	0.74127	0.15
H74M_AL	CIN	0.619903	1			0.419698	1	0.1631	0	8.0447	0.682483	0.15
H74M_AM	CIN	0.244985	0			0.484208	1	0.246096	1	23.5384	0.651921	0.159
H74M_AN	CIN	0.33982	1			0.229019	0	0.102316	0	8.51269	0.756016	0.197
H74M_AO	CIN	0.53631	1			0.514708	1	0.516736	1	4.29916	0.927007	0.169
H74M_AP	CIN	0.898504	1			0.793387	1	0.531347	0	1.89883	1.24416	0.146
H74M_AV	CIN	0.901813	1			0.606533	1	0.265129	0	10.5703	0.851654	0.196
H74M_AW	CIN	0.371557	1			0.191885	0	0.0914126	0	5.36401	0.781579	1
H74M_AY	CIN	0.275357	1			0.353116	1	0.146945	0	29.6839	0.586092	0.149
H74M_AZ	CIN	0.933107	1			0.514995	1	0.409927	0	12.9159	0.88359	0.309
H74M_CX	CIN	0.461253	1			0.410711	1	0.116625	0	33.6035	0.654749	0.652
H74M_MM	CIN	0.999911	1			0.559555	1	0.538565	1	16.4367	0.467525	0.433
H74M__D	CIN	0.245818	0			0.204681	0	0.200569	0	32.1668	0.570331	0.173
H74M__F	CIN	0.28057	1			0.454005	1	0.134562	0	14.3289	0.49981	0.38
H74M__G	CIN	0.284935	0			0.215036	0	0.136589	0	9.1234	0.711059	0.192
H74M__M	CIN	0.984842	1			0.382357	1	0.378036	1	9.85172	0.524153	0.169
H74M__O	CIN	0.999913	1			0.452134	1	0.541007	1	17.0523	0.327543	0.159
H74M__S	CIN	0.18968	0			0.97262	1	0.221333	0	33.6408	0.554982	0.239
H74M__V	CIN	0.308224	1	0.259308	1					3.83851	0.866149	0.187
H74M__W	CIN	0.162194	0	0.410298	1					26.7856	0.695572	0.146
H74M__Y	CIN	0.107534	0	0.618727	0					3.54211	1.08548	0.179
H74M__Z	CIN	0.271041	1	0.406146	1					14.5303	0.675215	0.787
I10M3__A	ADN	0.989582	1	0.864119	1					10.3546	0.63378	0.157
I10M3__B	ADN	0.545147	1	0.498728	1					9.39026	0.895292	0.162
I10M3__C	ADN	0.891626	1	0.757207	1					3.73924	0.946611	0.173
I10M3__D	ADN	0.994214	1			0.607188	1	0.398094	1	6.50442	0.50111	0.163
I10M3__E	ADN	0.904647	1	0.722665	1	0.218707	0	0.35196	1	14.7119	0.731917	0.335
I10M3__F	ADN	0.352849	1	0.428786	1	0.354482	1	0.144045	0	17.0846	0.802439	0.178
I29M_1U	ADN	0.373046	0			0.61355	1	0.244948	0	2.51034	1.01798	0.163
I29M_AA	ADN	0.273893	0			0.369592	0	0.465307	0	9.23498	1.02364	0.172
I29M_AB	ADN	0.442097	0			0.883754	1	0.510932	0	1.99388	1.12246	0.314
I29M_AC	ADN	0.134489	0			0.218882	0	0.287436	0	10.7474	0.831955	0.157
I29M_AD	ADN	0.385474	0	0.778331	0	0.585987	0	0.342263	0	0.302743	1.51638	0.158
I29M_AF	ADN	0.198763	0			0.427564	1	0.174016	0	47.5194	0.886992	0.173
I29M__M	ADN	0.766445	1	0.499514	1	0.525966	1	0.220135	0	4.47536	1.12016	0.182
I29M__Q	ADN	0.233523	0			0.226883	0	0.0626531	0	17.2002	0.725314	0.376
I29M__R	ADN	0.443274	1	0.691047	1	0.693462	1	0.402946	0	5.87583	1.23866	0.341
I29M__S	ADN	0.219107	0	0.257591	1	0.305374	1	0.0643491	0	39.8855	0.898492	0.177
I29M__T	ADN	0.681816	1	0.484006	1					5.33448	1.07083	0.351
I29M__U	ADN	0.517229	0			0.867063	1	0.513111	0	3.23054	1.24311	0.164
I29M__V	ADN	0.241081	0			0.73277	1	0.421224	0	7.97751	1.08974	0.167
I29M__W	ADN	0.59168	1			0.834596	1	0.42559	0	0.75157	1.00996	0.179
I29M__Z	ADN	0.339757	0			0.440587	1	0.154444	0	6.49635	0.983327	0.154
AA18__A	RSC	0.226161	0			0.245464	0	0.0875276	0	13.5095	0.898838	0.198
AA18__B	RSC	0.132173	0			0.143129	0	0.0583121	0	18.7489	0.749773	0.437
AA18__C	RSC	0.129182	0			0.153479	0	0.0390778	0	32.3829	0.790798	0.451
AA18__F	RSC	0.173429	0			0.340469	1	0.0800619	0	49.4876	0.723127	0.194
AA18__G	RSC	0.153486	0			0.16941	0	0.0285279	0	19.57	0.854086	0.509
AA18__H	RSC	0.151948	0			0.0505603	0	0.0269374	0	23.5446	0.691057	0.444
AA18__I	RSC	0.160447	0			0.21204	0	0.0353935	0	36.9247	0.796085	0.513
AA18__J	RSC	0.197303	0			0.0960796	0	0.0854922	0	32.4923	0.818779	0.51
AA20_AA	RSC	0.30421	1							22.4789	0.437191	0.256
AA20_AB	RSC	0.607328	1			0.955829	1	0.393311	0	1.48456	1.00144	0.403
AA20_AC	RSC	0.496278	1			0.702603	1	0.142856	0	1.2994	0.970397	0.454
AA20_AD	RSC	0.348749	1			0.571434	1	0.187547	0	7.1305	1.26657	0.538
AA20_AE	RSC	0.920268	1							2.59463	0.815211	0.499
AA20__A	RSC	0.0915179	0			0.220627	0	0.0755963	0	13.9028	0.745778	0.516
AA20__B	RSC	0.319603	1			0.5323	1	0.146582	0	13.9046	0.807517	0.262
AA20__D	RSC	0.209236	0			0.413533	1	0.405526	0	16.8006	0.579226	0.526
AA20__E	RSC	0.286125	1			0.363082	1	0.224955	0	14.8231	0.537853	0.429
AA20__F	RSC	0.214515	0			0.641547	1	0.202752	0	12.5414	0.603447	0.268
AA20__G	RSC	0.50549	1			0.323378	1	0.0762699	0	10.6739	0.64454	0.162
AA20__H	RSC	0.271111	1			0.596894	1	0.0991498	0	28.5864	0.610654	0.184
AA20__I	RSC	0.214596	0			0.311374	1	0.0816577	0	11.139	0.84875	0.212
AA20__J	RSC	0.138632	0			0.439013	1	0.0810862	0	4.25969	0.92043	0.262
AA20__K	RSC	0.377866	1			0.694121	1	0.174425	0	2.07264	1.04693	0.299
AA20__L	RSC	0.335725	1			0.395268	1	0.0819865	0	14.3153	0.82648	0.426
AA20__M	RSC	0.155789	0			0.558129	1	0.378809	0	2.89965	1.00062	0.362
AA20__N	RSC	0.598603	1			0.709393	1	0.305391	0	2.13631	0.935894	0.448
AA20__O	RSC	0.222065	0			0.206233	0	0.144707	0	11.5016	0.570782	0.484
AA20__P	RSC	0.843953	1			0.720593	1	0.531494	0	3.21886	0.951425	0.361
AA20__Q	RSC	0.287724	1			0.381917	1	0.0887188	0	10.3305	0.9405	0.444
AA20__R	RSC	0.769865	1			0.757058	1	0.253665	0	2.62821	0.951819	0.446
AA20__S	RSC	0.408725	1			0.859655	1	0.401829	0	6.77117	0.938809	0.372
AA20__T	RSC	0.58347	1			0.75521	1	0.450441	0	9.30879	0.724332	0.312
AA20__U	RSC	0.228428	0			0.312836	1	0.117066	0	11.7273	0.758739	0.451
AA20__V	RSC	0.515386	1			0.562766	1	0.349634	0	2.80499	0.833992	0.392
AA20__X	RSC	0.688637	1			0.348285	1	0.176383	0	21.7976	0.516808	0.48
AA20__Y	RSC	0.338978	0			0.310326	1	0.12505	0	2.46464	0.887983	0.386
AA20__Z	RSC	0.30421	1			0.305059	0	0.135875	0	22.4789	0.437191	0.256

## Sheet: Figure_2
		Fig2a	Fig2a	Fig2a	Fig2a	Fig2b	Fig2b	Fig2b	Fig2b	Fig2c	Fig2c	Fig2c	Fig2c	Fig2d	Fig2d
Neuron Name	Region	Azimuth_Tuned	Tilt_Tuned	Azimuth_NTA	Tilt_NTA	Azimuth_Tuned	Tilt_Tuned	Azimuth_NTA	Tilt_NTA	Azimuth_Tuned_Free	Azimuth_Tuned_Restrained	Tilt_Tuned_Free	Tilt_Tuned_Restrained	Azimuth_Correlation	Tilt_Correlation
H51M__A	ADN
H51M__B	ADN
H51M__C	ADN
H51M__D	ADN
H51M__E	ADN
H51M__G	ADN
H51M__H	ADN
H51M__I	ADN
H51M__J	ADN
H51M__K	ADN
H51M__L	ADN
H51M__M	ADN
H51M__N	ADN
H51M__O	ADN
H54M_AA	ADN
H54M_AB	ADN
H54M_AC	ADN
H54M_AD	ADN
H54M_AE	ADN
H54M_AF	ADN
H54M_AG	ADN
H54M_AH	ADN
H54M_AI	ADN
H54M_AJ	ADN
H54M_AK	ADN
H54M_AL	ADN
H54M__A	ADN
H54M__B	ADN
H54M__C	ADN
H54M__D	ADN
H54M__E	ADN
H54M__F	ADN
H54M__G	ADN
H54M__H	ADN
H54M__I	ADN
H54M__J	ADN
H54M__K	ADN
H54M__L	ADN
H54M__M	ADN
H54M__N	ADN
H54M__O	ADN
H54M__P	ADN
H54M__Q	ADN
H54M__R	ADN
H54M__S	ADN
H54M__T	ADN
H54M__U	ADN
H54M__V	ADN
H54M__W	ADN
H54M__X	ADN
H54M__Z	ADN
H59M_AA	ADN
H59M_AB	ADN
H59M_AC	ADN
H59M_AD	ADN
H59M_AE	ADN
H59M_AF	ADN
H59M_AG	ADN
H59M_AH	ADN
H59M_AJ	ADN
H59M_AL	ADN
H59M_AM	ADN
H59M_AN	ADN
H59M_AO	ADN
H59M_AP	ADN
H59M_AQ	ADN
H59M_AR	ADN
H59M_AS	ADN
H59M_AT	ADN
H59M_AU	ADN
H59M_AW	ADN
H59M_AY	ADN
H59M_AZ	ADN
H59M_BA	ADN
H59M__B	ADN
H59M__C	ADN
H59M__D	ADN
H59M__E	ADN
H59M__F	ADN
H59M__G	ADN
H59M__H	ADN
H59M__I	ADN
H59M__M	ADN
H59M__N	ADN
H59M__O	ADN
H59M__Q	ADN
H59M__R	ADN
H59M__T	ADN
H59M__V	ADN
H59M__W	ADN
H59M__X	ADN
H59M__Y	ADN
H59M__Z	ADN
AA1_AA	RSC	1		0.550211		0	1	0.181703	0.324485	1	0		1
AA1_AB	RSC	1		0.279994		0	1	0.107404	0.490252	1	0		1
AA1_AC	RSC	1		0.569488		0	0	0.0419504	0.128983	1	0		0
AA1_AD	RSC	1		0.545596		0	1	0.113827	0.351117	1	0		1
AA1_AE	RSC	0		0.176647		0	1	0.124967	0.568495	0	0		1
AA1_AF	RSC	1		0.978273		0	1	0.377057	0.629909	1	0		1
AA1_AG	RSC	1		0.781632		0	1	0.107754	0.356464	1	0		1
AA1_AH	RSC	1		0.277893		0	0	0.0815148	0.200632	1	0		0
AA1_AI	RSC	1	1	0.500914	0.280672	0	0	0.0438638	0.169245	1	0	1	0
AA1_AJ	RSC	1	0	0.42662	0.172222	0	0	0.190203	0.116725	1	0	0	0
AA1_AK	RSC	1	0	0.380753	0.150921	0	1	0.111041	0.353989	1	0	0	1
AA1_AL	RSC	1	1	0.329305	0.313666	0	0	0.0884108	0.204877	1	0	1	0
AA1_AM	RSC	0	1	0.247343	0.250513	0	0	0.0659717	0.208395	0	0	1	0
AA1_AN	RSC	1	1	0.310881	0.25832	0	0	0.087356	0.170582	1	0	1	0
AA1_AO	RSC	1	0	0.367881	0.240894	0	1	0.0659089	0.278033	1	0	0	1
AA1_AP	RSC	1	0	0.305893	0.112376	0	1	0.0560881	0.33967	1	0	0	1
AA1_AR	RSC	1	0	0.295836	0.689618	0	0	0.188089	0.149663	1	0	0	0
AA1_AS	RSC	0	0	0.0947363	0.629693	0	0	0.0612965	0.224613	0	0	0	0
AA1_AT	RSC	1	1	0.26858	0.259392	0	1	0.170917	0.299048	1	0	1	1
AA1_AU	RSC	0	1	0.210328	0.424898	0	1	0.111643	0.522973	0	0	1	1		0.251448
AA1_AV	RSC	0	0	0.134852	0.215246	0	0	0.0882918	0.11089	0	0	0	0
AA1_AW	RSC	0		0.202376		0	0	0.0941476	0.199508	0	0		0
AA1_AX	RSC	0		0.242723		0	0	0.0735616	0.111271	0	0		0
AA1_AY	RSC	0	0	0.0706437	0.224565	0	0	0.105266	0.133301	0	0	0	0
AA1_AZ	RSC	0	1	0.0526186	0.254334	0	1	0.0750413	0.384267	0	0	1	1		0.101603
AA1_BA	RSC	1	0	0.298338	0.328537	0	0	0.128441	0.155446	1	0	0	0
AA1_BB	RSC	0		0.218791		0	1	0.180527	0.41649	0	0		1
AA1_BC	RSC	0	1	0.228883	0.392954	0	1	0.362281	0.350583	0	0	1	1
AA1__A	RSC	0		0.312491		0	1	0.458389	0.652412	0	0		1
AA1__B	RSC	1		0.251009		0	1	0.188542	0.288422	1	0		1
AA1__C	RSC	0		0.0691891		0	1	0.114668	0.284303	0	0		1
AA1__D	RSC	1		0.288118		0	1	0.0579348	0.250198	1	0		1
AA1__E	RSC	0		0.19662		0	0	0.0905688	0.239535	0	0		0
AA1__F	RSC	0		0.194197		0	1	0.126209	0.330471	0	0		1
AA1__G	RSC	0	0	0.206531	0.14993	0	0	0.194853	0.162223	0	0	0	0
AA1__H	RSC	0	1	0.22357	0.28698	0	1	0.0951572	0.421743	0	0	1	1		0.526785
AA1__I	RSC	0	0	0.163326	0.205344	0	0	0.0628582	0.182347	0	0	0	0
AA1__J	RSC	1	0	0.362703	0.236889	0	1	0.165544	0.389147	1	0	0	1
AA1__K	RSC	0	0	0.0738243	0.213723	0	1	0.0915197	0.300812	0	0	0	1
AA1__L	RSC	1	0	0.259235	0.236153	0	0	0.0623327	0.164728	1	0	0	0
AA1__M	RSC	0	0	0.208204	0.176509	0	0	0.123812	0.22479	0	0	0	0
AA1__N	RSC	0	1	0.232351	0.285395	0	1	0.0833326	0.285209	0	0	1	1
AA1__O	RSC	0	0	0.193628	0.17694	0	0	0.0599801	0.162116	0	0	0	0
AA1__P	RSC	1	0	0.401998	0.461725	0	0	0.592674	0.832257	1	0	0	0
AA1__Q	RSC	1	1	0.327221	0.340549	0	0	0.0377561	0.160429	1	0	1	0
AA1__R	RSC	0		0.200963		0	0	0.118987	0.227862	0	0		0
AA1__S	RSC	0		0.178663		0	1	0.0891798	0.386161	0	0		1
AA1__T	RSC	0		0.127806		0	1	0.0631269	0.335709	0	0		1
AA1__V	RSC	1		0.607403		1	1	0.36277	0.508738	1	1		1	0.142054
AA1__W	RSC	1		0.558091		0	0	0.261937	0.114755	1	0		0
AA1__X	RSC	0		0.190927		0	1	0.0842517	0.264711	0	0		1
AA1__Y	RSC	1		0.385348		0	1	0.150023	0.269463	1	0		1
AA1__Z	RSC	0		0.0669403		0	1	0.103074	0.315584	0	0		1
AA2_AA	RSC	1		0.589866		0	1	0.373661	0.976276	1	0		1
AA2_AC	RSC	0		0.314607		0	1	0.30313	0.728858	0	0		1
AA2_AE	RSC	1		0.529859		0	1	0.254679	0.904821	1	0		1
AA2_AF	RSC	1	1	0.751818	0.908507	0	1	0.369887	0.947879	1	0	1	1		0.901172
AA2_AH	RSC	0	0	0.24585	0.412241	0	0	0.119648	0.196029	0	0	0	0
AA2_AJ	RSC	1		0.424895		0	1	0.249257	0.541	1	0		1
AA2_AL	RSC	1		0.453316		0	1	0.223023	0.463543	1	0		1
AA2_AM	RSC	1		0.32573		0	1	0.157189	0.31891	1	0		1
AA2_AN	RSC	1	1	0.883779	0.873965	0	1	0.111407	0.494066	1	0	1	1		0.833744
AA2_AX	RSC	1		0.737122		0	1	0.445357	0.97117	1	0		1
AA2_AY	RSC	1		0.671054		0	1	0.226143	0.574709	1	0		1
AA2_AZ	RSC	0		0.351462		0	1	0.233509	0.653352	0	0		1
AA2_BA	RSC	1		0.629205		0	1	0.222583	0.434145	1	0		1
AA2_BB	RSC	1		0.643152		0	0	0.352701	0.262048	1	0		0
AA2_BC	RSC	1		0.457143		0	1	0.343777	0.571211	1	0		1
AA2_BF	RSC	0	1	0.362068	0.583706					0		1
AA2_BH	RSC	1		0.300881		0	0	0.142539	0.193141	1	0		0
AA2_BL	RSC	0		0.189857		0	0	0.113327	0.120943	0	0		0
AA2_BM	RSC	1		0.281872		0	0	0.13393	0.145432	1	0		0
AA2_BN	RSC	0		0.464394		0	1	0.214539	0.407618	0	0		1
AA2_BO	RSC	0		0.198698		0	1	0.163533	0.423375	0	0		1
AA2_BP	RSC	0		0.171743		0	1	0.282501	0.435458	0	0		1
AA2_BQ	RSC	1		0.297221		0	0	0.696318	0.591476	1	0		0
AA2_BT	RSC	0		0.547023		0	1	0.183077	0.504031	0	0		1
AA2_BU	RSC	0		0.183611		0	0	0.110568	0.202576	0	0		0
AA2_BV	RSC	1		0.374943		0	0	0.217945	0.211322	1	0		0
AA2_BX	RSC	1		0.272291		0	0	0.17999	0.189073	1	0		0
AA2_BZ	RSC	0		0.173915		0	1	0.0588617	0.342154	0	0		1
AA2_CA	RSC	0		0.217986		0	1	0.248309	0.457915	0	0		1
AA2_CB	RSC	0		0.177529		0	1	0.081843	0.282888	0	0		1
AA2_CC	RSC	0	1	0.189592	0.326519	1	1	0.309162	0.513851	0	1	1	1		-0.204754
AA2_CD	RSC	1		0.383654		0	0	0.119542	0.226285	1	0		0
AA2_CE	RSC	1		0.362356		0	1	0.165025	0.337941	1	0		1
AA2_CF	RSC	0		0.130234		0	1	0.231263	0.32065	0	0		1
AA2_CG	RSC	1		0.518951		0	1	0.112133	0.353248	1	0		1
AA2_CH	RSC	0		0.207508		0	1	0.152329	0.401893	0	0		1
AA2_CI	RSC	0		0.156462		0	0	0.174797	0.190982	0	0		0
AA2_CK	RSC	1		0.296313		0	1	0.117101	0.613098	1	0		1
AA2_CL	RSC	1		0.381125		0	1	0.231291	0.283913	1	0		1
AA2_CM	RSC	0		0.229712		0	1	0.176972	0.298572	0	0		1
AA2_CN	RSC	0		0.248286		0	0	0.148192	0.210947	0	0		0
AA2_CO	RSC	1		0.356197		1	0	0.194765	0.217764	1	1		0	-0.334802
AA2_CP	RSC	0		0.179963		0	0	0.0576012	0.160725	0	0		0
AA2_CR	RSC	0		0.100418		0	0	0.0674954	0.122197	0	0		0
AA2_CS	RSC	1		0.458309		0	1	0.288462	0.456443	1	0		1
AA2_CT	RSC	0		0.227495		0	0	0.2004	0.186419	0	0		0
AA2_CU	RSC	0		0.202527		0	1	0.250383	0.450535	0	0		1
AA2_CV	RSC	1		0.424687		0	1	0.327736	0.6112	1	0		1
AA2_CW	RSC	1		0.346303		0	0	0.107944	0.130423	1	0		0
AA2_CX	RSC	0		0.378979		0	1	0.166711	0.364048	0	0		1
AA2_CY	RSC	1		0.260893		0	1	0.242683	0.414522	1	0		1
AA2_CZ	RSC	0		0.133919		0	0	0.0989687	0.216952	0	0		0
AA2_DA	RSC	0		0.216374		0	0	0.104516	0.147555	0	0		0
AA2_DK	RSC	1	1	0.30726	0.48187					1		1
AA2_DO	RSC	0	1	0.109321	0.306292					0		1
AA2_DQ	RSC	1		0.250545		0	0	0.0647162	0.239846	1	0		0
AA2_DR	RSC	0		0.177214		0	0	0.0971166	0.230174	0	0		0
AA2_DS	RSC	1		0.371647		0	1	0.127005	0.328995	1	0		1
AA2_DT	RSC	1		0.333703		0	1	0.34836	0.514046	1	0		1
AA2_DU	RSC	0		0.230919		0	1	0.185525	0.508806	0	0		1
AA2_DV	RSC	1		0.318514		0	1	0.210099	0.485157	1	0		1
AA2_DW	RSC	0		0.182718		0	1	0.0768276	0.371555	0	0		1
AA2_DX	RSC	1		0.251567		0	0	0.0800638	0.160792	1	0		0
AA2_DY	RSC	0	1	0.180074	0.37892	0	1	0.170009	0.374041	0	0	1	1		-0.0753818
AA2_DZ	RSC	0	1	0.235158	0.391129					0		1
AA2_EA	RSC	1	0	0.283836	0.270496	0	1	0.183947	0.693313	1	0	0	1
AA2_EB	RSC	0	0	0.147075	0.12092					0		0
AA2_EC	RSC	1	1	0.276228	0.385951					1		1
AA2_ED	RSC	0	1	0.231361	0.539453					0		1
AA2_EE	RSC	1	0	0.259488	0.182168	0	0	0.101786	0.146777	1	0	0	0
AA2_EF	RSC	1		0.274616		0	1	0.178635	0.317326	1	0		1
AA2_EG	RSC	0		0.212477		0	1	0.184055	0.525677	0	0		1
AA2_EH	RSC	0		0.121195		0	1	0.107965	0.268687	0	0		1
AA2_EI	RSC	1	1	0.416898	0.516441	1	0	0.323607	0.144372	1	1	1	0	-0.164658
AA2_EJ	RSC	0		0.187646		0	1	0.173533	0.374903	0	0		1
AA2_EK	RSC	0		0.128331		0	0	0.118394	0.237607	0	0		0
AA2_EL	RSC	1		0.42197		0	1	0.174807	0.322976	1	0		1
AA2_EM	RSC	0		0.104328		0	1	0.249351	0.505724	0	0		1
AA2_EN	RSC	0		0.157311		0	1	0.155416	0.280877	0	0		1
AA2_EO	RSC	0	1	0.177679	0.330479	0	1	0.155414	0.280879	0	0	1	1
AA2_EP	RSC	0	0	0.228188	0.312563	0	1	0.0896399	0.396503	0	0	0	1
AA2_EQ	RSC	0	1	0.207062	0.631287	0	1	0.145583	0.453786	0	0	1	1		0.198096
AA2_ER	RSC	0	1	0.169129	0.389814	0	0	0.10484	0.21209	0	0	1	0
AA2_ES	RSC	0	1	0.241341	0.567846					0		1
AA2_ET	RSC	1	1	0.374524	0.262397	0	1	0.110051	0.414276	1	0	1	1		0.428753
AA2_EU	RSC	1	1	0.289525	0.337932	0	1	0.0829857	0.601604	1	0	1	1		0.647813
AA2_EV	RSC	1	1	0.370891	0.390128	0	1	0.117206	0.620424	1	0	1	1		-0.0882905
AA2_EW	RSC	1		0.264432		0	1	0.107471	0.385001	1	0		1
AA2_EX	RSC	0	1	0.166454	0.274202	0	1	0.0694964	0.342914	0	0	1	1
AA2_EY	RSC	0		0.151921		0	1	0.0611945	0.251202	0	0		1
AA2_EZ	RSC	0		0.171563		0	1	0.137085	0.304726	0	0		1
AA2_FA	RSC	0		0.1837		0	1	0.18623	0.512159	0	0		1
AA2_FC	RSC	1		0.424426		1	0	0.24798	0.148059	1	1		0	0.610107
AA2_FF	RSC	1		0.447629		1	1	0.30592	0.38617	1	1		1	0.231377
AA2_FH	RSC	1	0	0.31369	0.299262	0	1	0.144056	0.495171	1	0	0	1
AA2_FI	RSC	0	0	0.158733	0.15579	0	1	0.298836	0.540475	0	0	0	1
AA2_FJ	RSC	1	1	0.288789	0.443307	0	1	0.125108	0.373449	1	0	1	1		0.533642
AA2_FK	RSC	0	0	0.183893	0.233922	0	1	0.156624	0.258135	0	0	0	1
AA2_FL	RSC	0		0.0861279		0	0	0.0423869	0.218784	0	0		0
AA2_FM	RSC	0		0.238426		0	1	0.219278	0.613477	0	0		1
AA2_FN	RSC	0		0.262635		1	1	0.347812	0.362698	0	1		1
AA2_FO	RSC	0		0.127384		0	1	0.118178	0.305727	0	0		1
AA2_FP	RSC	0		0.229105		0	1	0.152791	0.339664	0	0		1
AA2_FQ	RSC	0		0.11931		0	0	0.151666	0.225161	0	0		0
AA2_FR	RSC	0		0.160199		0	0	0.0905929	0.212971	0	0		0
AA2_FS	RSC	1		0.252992		0	0	0.0940487	0.229967	1	0		0
AA2_FT	RSC	1		0.303318		0	1	0.162411	0.320195	1	0		1
AA2_FU	RSC	1		0.335435		1	1	0.449298	0.475807	1	1		1	-0.530103
AA2_FV	RSC	1	0	0.280456	0.415843	0	0	0.126451	0.235129	1	0	0	0
AA2_XE	RSC	1	1	0.566567	0.753442					1		1
AA2__K	RSC	1	1	0.289177	0.436543	0	0	0.175277	0.23232	1	0	1	0
AA2__L	RSC	0	1	0.136316	0.333368	0	0	0.0852633	0.147206	0	0	1	0
AA2__M	RSC	0		0.295409		0	1	0.259708	0.800242	0	0		1
AA2__O	RSC	0		0.220869		0	1	0.246182	0.587954	0	0		1
AA2__P	RSC	0	1	0.197948	0.435333	0	1	0.127018	0.300272	0	0	1	1
AA2__Q	RSC	0	1	0.508894	0.774076	0	1	0.471723	0.958458	0	0	1	1		0.710774
AA2__R	RSC	1	1	0.544218	0.541595					1		1
AA2__S	RSC	0		0.730484		0	1	0.221224	0.501668	0	0		1
AA2__T	RSC	1		0.562927		0	1	0.21914	0.797165	1	0		1
AA2__U	RSC	0	1	0.367403	0.73589	0	1	0.236577	0.639426	0	0	1	1		0.741013
AA2__V	RSC	1	1	0.570184	0.657212	0	1	0.228572	0.656084	1	0	1	1		-0.158932
AA2__X	RSC	0	1	0.465038	0.775943	0	1	0.466069	0.72845	0	0	1	1		0.820489
AA2__Y	RSC	1	1	0.682265	0.560182	1	1	0.324504	0.66323	1	1	1	1	-0.866571	0.575973
AA2__Z	RSC	1	0	0.432968	0.212681	0	1	0.111928	0.350294	1	0	0	1
H65M_AA	CIN	1		0.374255		1	0	0.497877	0.184454	1	1		0	-0.0942469
H65M_AB	CIN	1		0.26205		0	0	0.155435	0.263408	1	0		0
H65M_AC	CIN	1		0.511256		1	1	0.266771	0.299565	1	1		1	0.675613
H65M_AD	CIN	1		0.587991		1	1	0.153721	0.694653	1	1		1	-0.0884248
H65M_AE	CIN	0		0.266916		0	1	0.164079	0.337105	0	0		1
H65M_AF	CIN	0		0.625157		0	0	0.394175	0.389407	0	0		0
H65M_AG	CIN	0		0.283424		0	1	0.171632	0.350605	0	0		1
H65M_AI	CIN	1		0.311728		1	0	0.290895	0.196278	1	1		0	0.323232
H65M_AJ	CIN	1		0.938293		1	1	0.398064	0.637416	1	1		1	0.589795
H65M_AK	CIN	0		0.462699		0	1	0.114183	0.340125	0	0		1
H65M_AL	CIN	0		0.454503		0	1	0.166284	0.402327	0	0		1
H65M_AM	CIN	1		0.412541		0	1	0.162721	0.401409	1	0		1
H65M_AN	CIN	1		0.572022		1	1	0.288581	0.485909	1	1		1	0.478949
H65M_AO	CIN	1		0.834902		1	1	0.37237	0.53284	1	1		1	0.679119
H65M_AP	CIN	1		0.943608		0	1	0.318551	0.591153	1	0		1
H65M_AQ	CIN	0		0.174316		0	1	0.159803	0.423101	0	0		1
H65M_AR	CIN	1		0.747449		0	1	0.0623027	0.340116	1	0		1
H65M_AS	CIN	0		0.404386		1	1	0.612099	0.650148	0	1		1
H65M_AT	CIN	0		0.228783		0	1	0.0571274	0.417506	0	0		1
H65M_AU	CIN	1		0.499679		0	1	0.140919	0.359298	1	0		1
H65M_AV	CIN	0		0.445991		0	0	0.14585	0.194929	0	0		0
H65M_AW	CIN	0		0.424026		0	1	0.182091	0.752762	0	0		1
H65M_AX	CIN	1		0.420225		1	1	0.144998	0.370986	1	1		1	0.101118
H65M_AY	CIN	1		0.945629		1	1	0.427631	0.492406	1	1		1	0.485801
H65M_BA	CIN	0		0.690231		0	1	0.21646	0.488493	0	0		1
H65M_BB	CIN	1		0.447786		1	1	0.316206	0.330345	1	1		1	0.249739
H65M_BC	CIN	0		0.885228		0	0	0.152068	0.217266	0	0		0
H65M_BG	CIN	0		0.763439		0	1	0.135048	0.373459	0	0		1
H65M_BH	CIN	1		0.706047		0	1	0.22503	0.399015	1	0		1
H65M_BI	CIN	1		0.851427		1	1	0.38338	0.57814	1	1		1	0.165045
H65M_BM	CIN	0		0.481416		0	0	0.0679198	0.235774	0	0		0
H65M_BN	CIN	1		0.656403		1	0	0.219815	0.142145	1	1		0	-0.130926
H65M_BO	CIN	0		0.419967		0	1	0.102065	0.318724	0	0		1
H65M_BP	CIN	1		0.770753		1	1	0.298713	0.596369	1	1		1	-0.385192
H65M_BS	CIN	1		0.450588		0	0	0.190078	0.246342	1	0		0
H65M_BT	CIN	0		0.25075		0	0	0.103287	0.171933	0	0		0
H65M_BX	CIN	1		0.804885		1	1	0.361262	0.543979	1	1		1	0.0991831
H65M_BY	CIN	0		0.691177		1	0	0.7398	0.419229	0	1		0
H65M_CA	CIN	0		0.18806		0	1	0.0828054	0.273529	0	0		1
H65M_CE	CIN	1		0.32041		0	1	0.205047	0.25168	1	0		1
H65M_CF	CIN	1		0.938296		0	1	0.219851	0.397707	1	0		1
H65M_CG	CIN	1		0.661773		0	1	0.159092	0.68923	1	0		1
H65M_CH	CIN	0		0.358568		0	1	0.121548	0.254625	0	0		1
H65M_CK	CIN	1		0.747135		1	1	0.268753	0.447344	1	1		1	0.300381
H65M_CL	CIN	0		0.0948041		0	1	0.228416	0.677341	0	0		1
H65M_CM	CIN	0		0.358383		0	1	0.146589	0.305465	0	0		1
H65M_CO	CIN	0		0.279374		0	1	0.172689	0.285445	0	0		1
H65M_CQ	CIN	0		0.652719		0	1	0.478041	0.611274	0	0		1
H65M_CR	CIN	0		0.234827		0	1	0.327192	0.346189	0	0		1
H65M_CT	CIN	0		0.121935		0	0	0.100277	0.101868	0	0		0
H65M_CU	CIN	0		0.235657		1	1	0.290732	0.290366	0	1		1
H65M_CY	CIN	0		0.301602		0	0	0.333895	0.289721	0	0		0
H65M__B	CIN	0		0.295254		0	1	0.235016	0.411372	0	0		1
H65M__D	CIN	1		0.400069		0	1	0.228304	0.597238	1	0		1
H65M__F	CIN	0		0.335543		0	0	0.146994	0.118342	0	0		0
H65M__G	CIN	1		0.984519		1	1	0.51529	0.650137	1	1		1	-0.214286
H65M__J	CIN	0		0.421065		0	1	0.120014	0.264209	0	0		1
H65M__K	CIN	1		0.723861		0	1	0.242775	0.316199	1	0		1
H65M__L	CIN	0		0.297064		0	0	0.0926934	0.153156	0	0		0
H65M__M	CIN	0		0.361732		0	0	0.046678	0.224366	0	0		0
H65M__N	CIN	1		0.43205		0	0	0.154322	0.22091	1	0		0
H65M__O	CIN	1		0.983562		1	1	0.58569	0.407497	1	1		1	-0.389338
H65M__P	CIN	0		0.407385		0	1	0.272084	0.577901	0	0		1
H65M__Q	CIN	1		0.347522		0	1	0.222663	0.328874	1	0		1
H65M__R	CIN	1		0.847596		1	1	0.63189	0.413672	1	1		1	-0.0716571
H65M__S	CIN	0		0.660693		0	1	0.105391	0.318054	0	0		1
H65M__T	CIN	0		0.695249		0	0	0.228868	0.168833	0	0		0
H65M__U	CIN	0		0.646659		0	0	0.431841	0.52992	0	0		0
H65M__V	CIN	0		0.383481		0	0	0.146075	0.232897	0	0		0
H65M__X	CIN	0		0.451349		0	0	0.130475	0.121739	0	0		0
H65M__Y	CIN	1		0.683375		0	1	0.242675	0.376808	1	0		1
H65M__Z	CIN	1		0.932991		1	1	0.469565	0.333242	1	1		1	0.597928
H68M_AA	CIN	1		0.999685		1	0	0.342038	0.374654	1	1		0	0.455972
H68M_AB	CIN	1		0.91618		0	1	0.14939	0.328748	1	0		1
H68M_AC	CIN	1	1	0.258736	0.351869	0	1	0.0722396	0.301975	1	0	1	1		0.906585
H68M_AD	CIN	1	0	0.368492	0.205878	0	1	0.124695	0.285984	1	0	0	1
H68M_AE	CIN	1	1	0.347439	0.253344	0	0	0.0845315	0.21285	1	0	1	0
H68M_AF	CIN	0	0	0.15409	0.104866	0	0	0.120254	0.153233	0	0	0	0
H68M_AG	CIN	0		0.236506		0	1	0.132729	0.351424	0	0		1
H68M_AH	CIN	0		0.261912		0	0	0.131831	0.132883	0	0		0
H68M_AI	CIN	0	1	0.264949	0.385552	0	0	0.145019	0.177345	0	0	1	0
H68M_AJ	CIN	1	1	0.324549	0.470133	0	1	0.302711	0.431121	1	0	1	1		0.630465
H68M_AK	CIN	0	0	0.140904	0.0944491	0	0	0.0388974	0.215761	0	0	0	0
H68M_AL	CIN	0	1	0.0880838	0.306694	0	0	0.0697712	0.234566	0	0	1	0
H68M_AM	CIN	1		0.993881		1	0	0.284231	0.239292	1	1		0	0.21328
H68M_AN	CIN	1		0.933164		0	1	0.303118	0.529039	1	0		1
H68M_AP	CIN	1		0.935401		0	1	0.205099	0.306992	1	0		1
H68M_AQ	CIN	1		0.594586		0	0	0.0928862	0.226744	1	0		0
H68M_AR	CIN	0		0.169597		0	0	0.0888589	0.154614	0	0		0
H68M_AS	CIN	0		0.215803		0	1	0.42163	0.561063	0	0		1
H68M_AT	CIN	0		0.13738		0	0	0.054193	0.23507	0	0		0
H68M_AU	CIN	1		0.651195		0	0	0.109405	0.172676	1	0		0
H68M_AV	CIN	1		0.933918		0	1	0.352875	0.61649	1	0		1
H68M_AW	CIN	1		0.821651		0	0	0.200524	0.361327	1	0		0
H68M_AX	CIN	0		0.534086		0	1	0.258007	0.418041	0	0		1
H68M_AY	CIN	1		0.546771		0	0	0.0946173	0.143763	1	0		0
H68M_AZ	CIN	1		0.340383		0	0	0.131042	0.248865	1	0		0
H68M_BA	CIN	0		0.0620166		0	0	0.173998	0.156306	0	0		0
H68M_BB	CIN	0		0.0889298		0	0	0.110648	0.119437	0	0		0
H68M_BC	CIN	0		0.308075		0	0	0.0930449	0.11155	0	0		0
H68M_BE	CIN	0		0.141905		0	0	0.0591796	0.109424	0	0		0
H68M_BF	CIN	0		0.214882		0	0	0.098349	0.242726	0	0		0
H68M_BG	CIN	1		0.339101		0	1	0.101725	0.286256	1	0		1
H68M_BH	CIN	1		0.492631		0	1	0.0535449	0.271189	1	0		1
H68M_BI	CIN	1		0.269445		0	0	0.0762837	0.219988	1	0		0
H68M_BK	CIN	1		0.998357		1	1	0.235108	0.385046	1	1		1	-0.0260116
H68M_BL	CIN	0		0.186788		0	1	0.118428	0.493576	0	0		1
H68M_BM	CIN	1		0.704584		0	1	0.167965	0.374536	1	0		1
H68M_BO	CIN	1		0.38875		0	0	0.141874	0.220496	1	0		0
H68M_BQ	CIN	0		0.295893		0	1	0.227053	0.250785	0	0		1
H68M_BS	CIN	0		0.303058		0	0	0.26964	0.202558	0	0		0
H68M_BT	CIN	1		0.283207		0	1	0.150941	0.490413	1	0		1
H68M_BU	CIN	0		0.176813		0	0	0.166581	0.174367	0	0		0
H68M_BW	CIN	0		0.0929295		0	1	0.0545227	0.315593	0	0		1
H68M_BX	CIN	0		0.183394		0	0	0.0951954	0.232042	0	0		0
H68M_BY	CIN	0		0.118901		0	0	0.197432	0.184442	0	0		0
H68M_BZ	CIN	0		0.225979		0	1	0.176243	0.532797	0	0		1
H68M_CB	CIN	1		0.299781		0	1	0.285943	0.612002	1	0		1
H68M_CE	CIN	1	1	0.994506	0.988811	1	1	0.544645	0.528386	1	1	1	1	0.213	0.932179
H68M_CG	CIN	0		0.18848		1	1	0.245821	0.475629	0	1		1
H68M_CI	CIN	1		0.37824		0	0	0.196186	0.245419	1	0		0
H68M_CJ	CIN	1	1	0.903361	0.896305	1	1	0.280551	0.636271	1	1	1	1	0.160833	0.900533
H68M_CK	CIN	1		0.369758		0	0	0.378991	0.529416	1	0		0
H68M_CL	CIN	0		0.202265		0	1	0.0648168	0.377221	0	0		1
H68M_CM	CIN	1		0.435993		0	0	0.117482	0.227522	1	0		0
H68M_CN	CIN	1		0.993081		1	1	0.580569	0.505946	1	1		1	0.740873
H68M_CO	CIN	0		0.1427		0	1	0.167225	0.282872	0	0		1
H68M_CQ	CIN	1		0.790433		0	1	0.0629603	0.270343	1	0		1
H68M_CR	CIN	1		0.372022		0	1	0.250102	0.34368	1	0		1
H68M_CS	CIN	1		0.997322		0	0	0.385072	0.621236	1	0		0
H68M_CT	CIN	1		0.903722		0	1	0.265124	0.631945	1	0		1
H68M_CU	CIN	1		0.251171		0	1	0.190724	0.744089	1	0		1
H68M_CV	CIN	1		0.652251		0	1	0.137744	0.345513	1	0		1
H68M_CW	CIN	1		0.50127		0	0	0.0829216	0.201227	1	0		0
H68M_CX	CIN	0		0.136659		0	1	0.120692	0.500754	0	0		1
H68M_CY	CIN	1		0.528549		0	1	0.200339	0.418267	1	0		1
H68M_CZ	CIN	1		0.40161		0	1	0.135552	0.276238	1	0		1
H68M_DA	CIN	0		0.273264		0	1	0.330068	0.607298	0	0		1
H68M_DB	CIN	0		0.152338		0	1	0.0767082	0.606204	0	0		1
H68M_DC	CIN	1		0.324917		0	0	0.0894122	0.167934	1	0		0
H68M_DD	CIN	1		0.970124		0	1	0.364965	0.425932	1	0		1
H68M_DE	CIN	1		0.485919		0	1	0.152053	0.277678	1	0		1
H68M_DG	CIN	1		0.671412		0	1	0.286504	0.489322	1	0		1
H68M_DH	CIN	0		0.185279		0	1	0.195117	0.412842	0	0		1
H68M_DI	CIN	0		0.311343		0	1	0.298671	0.427004	0	0		1
H68M_DJ	CIN	0		0.335456		0	1	0.259391	0.446697	0	0		1
H68M_DL	CIN	0		0.467302		0	0	0.111873	0.243732	0	0		0
H68M_DM	CIN	0		0.218254		0	1	0.132751	0.350044	0	0		1
H68M_DN	CIN	0		0.23452		0	1	0.208049	0.271931	0	0		1
H68M_DO	CIN	0		0.2638		0	1	0.0931097	0.368921	0	0		1
H68M_DP	CIN	1		0.57753		0	1	0.080667	0.289003	1	0		1
H68M_DQ	CIN	1		0.74875		0	1	0.223211	0.289986	1	0		1
H68M_DR	CIN	1		0.982038		0	1	0.474159	0.513362	1	0		1
H68M_DS	CIN	1		0.459096		0	1	0.0964834	0.639413	1	0		1
H68M_DT	CIN	0		0.148784		0	1	0.0829501	0.296095	0	0		1
H68M_DU	CIN	1		0.555576		0	1	0.133387	0.748169	1	0		1
H68M_DV	CIN	0		0.763046		0	0	0.437888	0.451061	0	0		0
H68M_DW	CIN	0		0.506766		0	1	0.108556	0.482416	0	0		1
H68M_DX	CIN	0		0.454158		0	1	0.18588	0.527432	0	0		1
H68M_DY	CIN	0		0.286449		0	0	0.168965	0.280239	0	0		0
H68M_DZ	CIN	1		0.481989		0	1	0.152889	0.273504	1	0		1
H68M_EA	CIN	1		0.322582		0	0	0.114874	0.139034	1	0		0
H68M_EC	CIN	1		0.608266		0	1	0.28278	0.440362	1	0		1
H68M_ED	CIN	0		0.66713		0	1	0.109775	0.400614	0	0		1
H68M_EG	CIN	0		0.410382		0	1	0.103682	0.311833	0	0		1
H68M_EH	CIN	0		0.329661		0	1	0.284807	0.409291	0	0		1
H68M_EI	CIN	0		0.152469		0	0	0.153299	0.244737	0	0		0
H68M_EJ	CIN	0		0.152268		0	0	0.137901	0.169022	0	0		0
H68M_EK	CIN	1		0.763771		0	0	0.191768	0.211668	1	0		0
H68M_EL	CIN	1		0.966906		1	1	0.297456	0.569122	1	1		1	-0.762103
H68M_EM	CIN	0	0	0.139558	0.219343	0	1	0.118531	0.438705	0	0	0	1
H68M_EN	CIN	0	1	0.404531	0.674697	0	1	0.0930713	0.464316	0	0	1	1		0.839472
H68M_EO	CIN	0	0	0.489547	0.533158	0	1	0.208861	0.516072	0	0	0	1
H68M_EP	CIN	0	1	0.195333	0.712061	0	1	0.0587904	0.500881	0	0	1	1		0.942248
H68M_EQ	CIN	0	0	0.140126	0.119484	0	1	0.0951675	0.281079	0	0	0	1
H68M_ER	CIN	0		0.213105		0	1	0.123638	0.591745	0	0		1
H68M_ES	CIN	0	0	0.201235	0.407746	0	1	0.0531591	0.384054	0	0	0	1
H68M_ET	CIN	0	1	0.127594	0.288897	0	0	0.109766	0.239594	0	0	1	0
H68M_EU	CIN	0		0.0591681		0	1	0.0930483	0.311573	0	0		1
H68M_EV	CIN	1		0.912187		0	0	0.356305	0.422484	1	0		0
H68M_EW	CIN	1		0.986511		0	1	0.133169	0.46556	1	0		1
H68M_EY	CIN	0		0.100093		0	1	0.100183	0.39043	0	0		1
H68M_FA	CIN	1		0.655397		0	1	0.0989388	0.280662	1	0		1
H68M_FC	CIN	0		0.23984		0	1	0.175876	0.425449	0	0		1
H68M_FD	CIN	1		0.554299		0	1	0.0717088	0.297888	1	0		1
H68M_FE	CIN	0		0.244279		0	1	0.15168	0.332063	0	0		1
H68M_FQ	CIN	0	0	0.522383	0.536018	0	0	0.23861	0.149541	0	0	0	0
H68M_FS	CIN	0	1	0.216704	0.309069	0	1	0.112558	0.479427	0	0	1	1		-0.223993
H68M__A	CIN	1		0.90747		0	1	0.102321	0.418213	1	0		1
H68M__B	CIN	1		0.576971		1	1	0.366566	0.586547	1	1		1	-0.187608
H68M__C	CIN	1		0.693175		0	1	0.167933	0.744832	1	0		1
H68M__D	CIN	1		0.25299		0	1	0.167616	0.674953	1	0		1
H68M__E	CIN	1		0.652583		1	1	0.380667	0.534636	1	1		1	-0.335478
H68M__G	CIN	1		0.275551		0	0	0.134846	0.133484	1	0		0
H68M__H	CIN	0		0.135934		0	1	0.21818	0.81185	0	0		1
H68M__J	CIN	0		0.349469		0	1	0.182148	0.535886	0	0		1
H68M__K	CIN	0		0.557844		0	1	0.105163	0.513895	0	0		1
H68M__L	CIN	0		0.224951		0	1	0.252504	0.593061	0	0		1
H68M__M	CIN	1		0.994836		0	1	0.330361	0.566476	1	0		1
H68M__N	CIN	1		0.882214		1	0	0.429875	0.195592	1	1		0	0.100093
H68M__O	CIN	1		0.978353		0	1	0.224524	0.399077	1	0		1
H68M__P	CIN	0		0.221899		0	1	0.0834175	0.320117	0	0		1
H68M__Q	CIN	1		0.980903		0	1	0.442274	0.436531	1	0		1
H68M__S	CIN	1		0.515541		0	1	0.180163	0.361717	1	0		1
H68M__U	CIN	0		0.45386		1	1	0.212076	0.482351	0	1		1
H68M__V	CIN	0		0.650122		0	0	0.147613	0.216927	0	0		0
H68M__W	CIN	0		0.199583		0	1	0.220142	0.707491	0	0		1
H68M__X	CIN	0		0.26118		0	1	0.122594	0.436276	0	0		1
H68M__Y	CIN	1		0.998105		0	1	0.19027	0.544405	1	0		1
H69M_AA	CIN	0		0.225927		0	0	0.0670477	0.231799	0	0		0
H69M_AB	CIN	0	0	0.180401	0.154968	0	0	0.0952375	0.187864	0	0	0	0
H69M_AC	CIN	0		0.216756		0	0	0.0835247	0.212235	0	0		0
H69M_AD	CIN	0	1	0.207357	0.2582	0	1	0.275913	0.313067	0	0	1	1
H69M_AE	CIN	1	1	0.378869	0.325422	0	1	0.182521	0.442102	1	0	1	1		0.505661
H69M_AF	CIN	1	1	0.966227	0.792932	0	1	0.394495	0.733652	1	0	1	1
H69M_AG	CIN	1	1	0.253675	0.41173					1		1
H69M_AH	CIN	1	1	0.532769	0.406302	0	1	0.0694657	0.345174	1	0	1	1		0.696478
H69M_AI	CIN	1		0.265669		0	1	0.257311	0.534388	1	0		1
H69M_AJ	CIN	0		0.244434		0	0	0.0490711	0.234628	0	0		0
H69M_AK	CIN	0		0.24877		0	1	0.0974741	0.576088	0	0		1
H69M_AL	CIN	1		0.617858		1	1	0.567206	0.683965	1	1		1	-0.354715
H69M_AM	CIN	1		0.266179		0	1	0.130066	0.281174	1	0		1
H69M_AN	CIN	1		0.263529		0	1	0.1555	0.299987	1	0		1
H69M_AO	CIN	0		0.20453		0	1	0.097015	0.311696	0	0		1
H69M_AP	CIN	1		0.927447		0	1	0.318233	0.634416	1	0		1
H69M_AR	CIN	0		0.139176		0	1	0.077955	0.628692	0	0		1
H69M_AS	CIN	1		0.344597		0	1	0.215212	0.603496	1	0		1
H69M_AT	CIN	1		0.611717		0	0	0.270172	0.224395	1	0		0
H69M_AU	CIN	1		0.927923		1	1	0.36755	0.650208	1	1		1	-0.494043
H69M_AV	CIN	0				0	1	0.336727	0.794999	0	0		1
H69M_AW	CIN	0		0.187666		0	1	0.101485	0.33847	0	0		1
H69M_AX	CIN	0		0.141554		0	0	0.12202	0.246047	0	0		0
H69M_AY	CIN	1		0.278339		1	1	0.512058	0.526761	1	1		1	-0.0416733
H69M_AZ	CIN	1		0.307624		0	1	0.162191	0.606944	1	0		1
H69M_BA	CIN	1		0.309365		0	1	0.106401	0.334127	1	0		1
H69M_BB	CIN	0		0.197046		0	1	0.0625629	0.46195	0	0		1
H69M_BC	CIN	0		0.143294		0	1	0.113608	0.358337	0	0		1
H69M_BD	CIN	0		0.241956		0	1	0.124962	0.621926	0	0		1
H69M_BE	CIN	1		0.412146		0	1	0.143928	0.794406	1	0		1
H69M_BF	CIN	0		0.120305		0	0	0.07254	0.14177	0	0		0
H69M_BG	CIN	0		0.338216		1	1	0.251552	0.369751	0	1		1
H69M_BH	CIN	0		0.057082		0	0	0.122818	0.156203	0	0		0
H69M_BI	CIN	0		0.163237		0	1	0.0461194	0.2881	0	0		1
H69M_BJ	CIN	0		0.068907		0	0	0.103247	0.218143	0	0		0
H69M_BM	CIN	0		0.301509		0	0	0.15628	0.140451	0	0		0
H69M_BO	CIN	0		0.123578		0	0	0.0851444	0.241317	0	0		0
H69M_BQ	CIN	0	1	0.467189	0.838096	0	1	0.120666	0.592534	0	0	1	1		0.13675
H69M_BR	CIN	0		0.092651		0	1	0.127323	0.587132	0	0		1
H69M__A	CIN	0		0.215474		0	1	0.0984817	0.342835	0	0		1
H69M__B	CIN	0	0	0.193404	0.176899					0		0
H69M__C	CIN	1	0	0.872542	0.202239	0	1	0.122647	0.537615	1	0	0	1
H69M__D	CIN	0		0.307763		0	1	0.0873925	0.436791	0	0		1
H69M__E	CIN	1		0.515098		0	0	0.0865248	0.231372	1	0		0
H69M__F	CIN	1		0.274624		0	1	0.192319	0.281536	1	0		1
H69M__G	CIN	0		0.206336		0	1	0.266897	0.811677	0	0		1
H69M__H	CIN	1		0.93697		0	1	0.28828	0.383526	1	0		1
H69M__K	CIN	0		0.203568		0	0	0.137092	0.212834	0	0		0
H69M__L	CIN	1		0.763317		0	0	0.344043	0.41571	1	0		0
H69M__M	CIN	1		0.687476		1	1	0.496108	0.510501	1	1		1	-0.613125
H69M__N	CIN	1	0	0.990782	0.245601	1	1	0.647854	0.668266	1	1	0	1	-0.566433
H69M__P	CIN	1		0.389568		0	1	0.0944869	0.255447	1	0		1
H69M__Q	CIN	0	1	0.355458	0.48225	0	1	0.0495985	0.445338	0	0	1	1		0.533936
H69M__R	CIN	1		0.927239		0	1	0.163986	0.728967	1	0		1
H69M__S	CIN	0	0	0.16278	0.424839	0	1	0.0514202	0.282936	0	0	0	1
H69M__T	CIN	1	1	0.318851	0.346881	0	1	0.0742666	0.311767	1	0	1	1
H69M__U	CIN	0	0	0.184047	0.409979	0	1	0.184795	0.434939	0	0	0	1
H69M__V	CIN	1		0.964979		1	1	0.507918	0.477315	1	1		1	-0.545918
H69M__X	CIN	0		0.318829		0	0	0.0973512	0.169204	0	0		0
H69M__Y	CIN	1		0.288613		0	1	0.107369	0.389278	1	0		1
H69M__Z	CIN	1		0.359044		0	1	0.150209	0.437351	1	0		1
H71M_AC	ADN	1	1	0.785095	0.516561	1	1	0.423002	0.492192	1	1	1	1	0.144447
H71M_AF	ADN	1	1	0.669117	0.527032	1	1	0.522268	0.3504	1	1	1	1	0.220682
H71M_AH	ADN	1	1	0.972134	0.907924	1	1	0.484702	0.549447	1	1	1	1	-0.0580982	0.642838
H71M_AI	ADN	1	1	0.548001	0.491643	1	1	0.580363	0.542687	1	1	1	1	0.0712243
H71M_AJ	ADN	1	1	0.965087	0.854779	1	1	0.790379	0.618298	1	1	1	1	0.260497
H71M_AS	ADN	1		0.943981		1	1	0.465041	0.721874	1	1		1	-0.147902
H71M_AU	ADN	1		0.991072		0	1	0.249305	0.587563	1	0		1
H71M_AV	ADN	1		0.810472		0	1	0.127983	0.588958	1	0		1
H71M_AW	ADN	1		0.980853		1	1	0.295299	0.841832	1	1		1	-0.217201
H71M_AY	ADN	1		0.888181		0	1	0.200802	0.78326	1	0		1
H71M_BA	ADN	1	1	0.748753	0.645825	0	1	0.227942	0.464675	1	0	1	1		0.705213
H71M_BB	ADN	1	1	0.980927	0.984286	0	1	0.195844	0.661652	1	0	1	1		0.656444
H71M_BC	ADN	1	1	0.859354	0.889766	0	1	0.150852	0.432823	1	0	1	1		0.445692
H71M_BD	ADN	1	1	0.889456	0.707639	1	1	0.370902	0.533455	1	1	1	1	0.749745	0.575504
H71M_BE	ADN	1		0.53563		0	1	0.144422	0.336816	1	0		1
H71M_BF	ADN	1		0.575367		1	1	0.298515	0.816043	1	1		1	0.0306492
H71M_BG	ADN	1		0.975557		0	1	0.300699	0.446834	1	0		1
H71M_BH	ADN	1		0.970604		0	1	0.206824	0.339207	1	0		1
H71M_BI	ADN	1		0.257153		1	1	0.388504	0.84617	1	1		1	-0.0425198
H71M_BJ	ADN	1		0.708881		0	1	0.142907	0.557613	1	0		1
H71M_BK	ADN	1		0.541196		0	1	0.139459	0.507896	1	0		1
H71M_BL	ADN	1	1	0.917301	0.736895	0	1	0.162699	0.31928	1	0	1	1
H71M_BM	ADN	0	0	0.471159	0.721022					0		0
H71M_BN	ADN	1	0	0.53438	0.391094					1		0
H71M_BO	ADN	1	1	0.758259	0.620771					1		1
H71M_BP	ADN	1	1	0.786063	0.533225					1		1
H71M_BQ	ADN	0	0	0.17505	0.112625					0		0
H71M_BR	ADN	1		0.960203		0	1	0.176168	0.762073	1	0		1
H71M_HM	ADN	1		0.722178		0	1	0.191594	0.419459	1	0		1
H71M__D	ADN	1	1	0.818017	0.846617	0	1	0.201902	0.548194	1	0	1	1		0.837369
H71M__G	ADN	1	1	0.948851	0.895152	0	1	0.237513	0.468404	1	0	1	1
H71M__J	ADN	1	1	0.672708	0.600874	1	1	0.231158	0.562303	1	1	1	1	0.129984	0.445147
H71M__K	ADN	1		0.877786		1	1	0.297727	0.806782	1	1		1	-0.185807
H71M__T	ADN	1		0.868529		1	1	0.386757	0.683709	1	1		1	-0.122121
H71M__Z	ADN	1	1	0.967448	0.86288	1	1	0.628762	0.797422	1	1	1	1	0.409663	0.778941
H72M__D	ADN	1		0.881315		0	1	0.107591	0.375069	1	0		1
H72M__E	ADN	0		0.29392		0	1	0.0995136	0.2812	0	0		1
H72M__F	ADN	1		0.490323		0	1	0.0951483	0.274529	1	0		1
H72M__G	ADN	1		0.475588		0	1	0.0870584	0.352662	1	0		1
H72M__H	ADN	1		0.464033		0	1	0.234074	0.405007	1	0		1
H72M__I	ADN	1		0.5503		1	1	0.25438	0.332045	1	1		1	-0.76164
H72M__K	ADN	0		0.357402		0	1	0.0801947	0.318974	0	0		1
H72M__L	ADN	0		0.430976		0	1	0.143043	0.272932	0	0		1
H72M__M	ADN	1		0.887756		0	1	0.0618863	0.275065	1	0		1
H72M__N	ADN	1		0.414007		0	0	0.0649214	0.24355	1	0		0
H72M__O	ADN	1		0.989286		0	1	0.367699	0.39047	1	0		1
H72M__S	ADN	1		0.631158		0	1	0.256555	0.628994	1	0		1
H72M__T	ADN	0		0.266238		0	0	0.074418	0.248323	0	0		0
H74M_AA	CIN	0	1	0.168519	0.303217					0		1
H74M_AB	CIN	0	1	0.260081	0.489644					0		1
H74M_AC	CIN	1	1	0.821812	0.452265					1		1
H74M_AD	CIN	1	0	0.345329	0.196436					1		0
H74M_AG	CIN	0	1	0.231952	0.573708	0	1	0.22909	0.41901	0	0	1	1
H74M_AK	CIN	0		0.788936		0	0	0.374148	0.42179	0	0		0
H74M_AL	CIN	1		0.619903		0	1	0.1631	0.419698	1	0		1
H74M_AM	CIN	0		0.244985		1	1	0.246096	0.484208	0	1		1
H74M_AN	CIN	1		0.33982		0	0	0.102316	0.229019	1	0		0
H74M_AO	CIN	1		0.53631		1	1	0.516736	0.514708	1	1		1	0.154584
H74M_AP	CIN	1		0.898504		0	1	0.531347	0.793387	1	0		1
H74M_AV	CIN	1		0.901813		0	1	0.265129	0.606533	1	0		1
H74M_AW	CIN	1		0.371557		0	0	0.0914126	0.191885	1	0		0
H74M_AY	CIN	1		0.275357		0	1	0.146945	0.353116	1	0		1
H74M_AZ	CIN	1		0.933107		0	1	0.409927	0.514995	1	0		1
H74M_CX	CIN	1		0.461253		0	1	0.116625	0.410711	1	0		1
H74M_MM	CIN	1		0.999911		1	1	0.538565	0.559555	1	1		1	0.0781636
H74M__D	CIN	0		0.245818		0	0	0.200569	0.204681	0	0		0
H74M__F	CIN	1		0.28057		0	1	0.134562	0.454005	1	0		1
H74M__G	CIN	0		0.284935		0	0	0.136589	0.215036	0	0		0
H74M__M	CIN	1		0.984842		1	1	0.378036	0.382357	1	1		1	0.095004
H74M__O	CIN	1		0.999913		1	1	0.541007	0.452134	1	1		1	-0.16414
H74M__S	CIN	0		0.18968		0	1	0.221333	0.97262	0	0		1
H74M__V	CIN	1	1	0.308224	0.259308					1		1
H74M__W	CIN	0	1	0.162194	0.410298					0		1
H74M__Y	CIN	0	0	0.107534	0.618727					0		0
H74M__Z	CIN	1	1	0.271041	0.406146					1		1
I10M3__A	ADN	1	1	0.989582	0.864119					1		1
I10M3__B	ADN	1	1	0.545147	0.498728					1		1
I10M3__C	ADN	1	1	0.891626	0.757207					1		1
I10M3__D	ADN	1		0.994214		1	1	0.398094	0.607188	1	1		1	0.714101
I10M3__E	ADN	1	1	0.904647	0.722665	1	0	0.35196	0.218707	1	1	1	0	-0.151982
I10M3__F	ADN	1	1	0.352849	0.428786	0	1	0.144045	0.354482	1	0	1	1		-0.176493
I29M_1U	ADN	0		0.373046		0	1	0.244948	0.61355	0	0		1
I29M_AA	ADN	0		0.273893		0	0	0.465307	0.369592	0	0		0
I29M_AB	ADN	0		0.442097		0	1	0.510932	0.883754	0	0		1
I29M_AC	ADN	0		0.134489		0	0	0.287436	0.218882	0	0		0
I29M_AD	ADN	0	0	0.385474	0.778331	0	0	0.342263	0.585987	0	0	0	0
I29M_AF	ADN	0		0.198763		0	1	0.174016	0.427564	0	0		1
I29M__M	ADN	1	1	0.766445	0.499514	0	1	0.220135	0.525966	1	0	1	1		0.28064
I29M__Q	ADN	0		0.233523		0	0	0.0626531	0.226883	0	0		0
I29M__R	ADN	1	1	0.443274	0.691047	0	1	0.402946	0.693462	1	0	1	1		0.54928
I29M__S	ADN	0	1	0.219107	0.257591	0	1	0.0643491	0.305374	0	0	1	1
I29M__T	ADN	1	1	0.681816	0.484006					1		1
I29M__U	ADN	0		0.517229		0	1	0.513111	0.867063	0	0		1
I29M__V	ADN	0		0.241081		0	1	0.421224	0.73277	0	0		1
I29M__W	ADN	1		0.59168		0	1	0.42559	0.834596	1	0		1
I29M__Z	ADN	0		0.339757		0	1	0.154444	0.440587	0	0		1
AA18__A	RSC	0		0.226161		0	0	0.0875276	0.245464	0	0		0
AA18__B	RSC	0		0.132173		0	0	0.0583121	0.143129	0	0		0
AA18__C	RSC	0		0.129182		0	0	0.0390778	0.153479	0	0		0
AA18__F	RSC	0		0.173429		0	1	0.0800619	0.340469	0	0		1
AA18__G	RSC	0		0.153486		0	0	0.0285279	0.16941	0	0		0
AA18__H	RSC	0		0.151948		0	0	0.0269374	0.0505603	0	0		0
AA18__I	RSC	0		0.160447		0	0	0.0353935	0.21204	0	0		0
AA18__J	RSC	0		0.197303		0	0	0.0854922	0.0960796	0	0		0
AA20_AA	RSC	1		0.30421						1
AA20_AB	RSC	1		0.607328		0	1	0.393311	0.955829	1	0		1
AA20_AC	RSC	1		0.496278		0	1	0.142856	0.702603	1	0		1
AA20_AD	RSC	1		0.348749		0	1	0.187547	0.571434	1	0		1
AA20_AE	RSC	1		0.920268						1
AA20__A	RSC	0		0.0915179		0	0	0.0755963	0.220627	0	0		0
AA20__B	RSC	1		0.319603		0	1	0.146582	0.5323	1	0		1
AA20__D	RSC	0		0.209236		0	1	0.405526	0.413533	0	0		1
AA20__E	RSC	1		0.286125		0	1	0.224955	0.363082	1	0		1
AA20__F	RSC	0		0.214515		0	1	0.202752	0.641547	0	0		1
AA20__G	RSC	1		0.50549		0	1	0.0762699	0.323378	1	0		1
AA20__H	RSC	1		0.271111		0	1	0.0991498	0.596894	1	0		1
AA20__I	RSC	0		0.214596		0	1	0.0816577	0.311374	0	0		1
AA20__J	RSC	0		0.138632		0	1	0.0810862	0.439013	0	0		1
AA20__K	RSC	1		0.377866		0	1	0.174425	0.694121	1	0		1
AA20__L	RSC	1		0.335725		0	1	0.0819865	0.395268	1	0		1
AA20__M	RSC	0		0.155789		0	1	0.378809	0.558129	0	0		1
AA20__N	RSC	1		0.598603		0	1	0.305391	0.709393	1	0		1
AA20__O	RSC	0		0.222065		0	0	0.144707	0.206233	0	0		0
AA20__P	RSC	1		0.843953		0	1	0.531494	0.720593	1	0		1
AA20__Q	RSC	1		0.287724		0	1	0.0887188	0.381917	1	0		1
AA20__R	RSC	1		0.769865		0	1	0.253665	0.757058	1	0		1
AA20__S	RSC	1		0.408725		0	1	0.401829	0.859655	1	0		1
AA20__T	RSC	1		0.58347		0	1	0.450441	0.75521	1	0		1
AA20__U	RSC	0		0.228428		0	1	0.117066	0.312836	0	0		1
AA20__V	RSC	1		0.515386		0	1	0.349634	0.562766	1	0		1
AA20__X	RSC	1		0.688637		0	1	0.176383	0.348285	1	0		1
AA20__Y	RSC	0		0.338978		0	1	0.12505	0.310326	0	0		1
AA20__Z	RSC	1		0.30421		0	0	0.135875	0.305059	1	0		0

## Sheet: Figure_3
		Fig3d	Fig3d	Fig3d	Fig3g	Fig3g	Fig3g	Fig3g	Fig3g	Fig3g	Fig3g	Fig3g	Fig3g	Fig3g	Fig3g	Fig3g	Fig3g
Neuron Name	Region	Correlation_YO	Correlation_EH	Correlation_TA	NTA_tilt_0	NTA_tilt_15	NTA_tilt_30	NTA_tilt_45	NTA_tilt_60	NTA_tilt_75	NTA_tilt_90	NTA_tilt_105	NTA_tilt_120	NTA_tilt_135	NTA_tilt_150	NTA_tilt_165	NTA_tilt_180
H51M__A	ADN
H51M__B	ADN
H51M__C	ADN
H51M__D	ADN
H51M__E	ADN
H51M__G	ADN
H51M__H	ADN
H51M__I	ADN
H51M__J	ADN
H51M__K	ADN
H51M__L	ADN
H51M__M	ADN
H51M__N	ADN
H51M__O	ADN
H54M_AA	ADN
H54M_AB	ADN
H54M_AC	ADN
H54M_AD	ADN
H54M_AE	ADN
H54M_AF	ADN
H54M_AG	ADN
H54M_AH	ADN
H54M_AI	ADN
H54M_AJ	ADN
H54M_AK	ADN
H54M_AL	ADN
H54M__A	ADN
H54M__B	ADN
H54M__C	ADN
H54M__D	ADN
H54M__E	ADN
H54M__F	ADN
H54M__G	ADN
H54M__H	ADN
H54M__I	ADN
H54M__J	ADN
H54M__K	ADN
H54M__L	ADN
H54M__M	ADN
H54M__N	ADN
H54M__O	ADN
H54M__P	ADN
H54M__Q	ADN
H54M__R	ADN
H54M__S	ADN
H54M__T	ADN
H54M__U	ADN
H54M__V	ADN
H54M__W	ADN
H54M__X	ADN
H54M__Z	ADN
H59M_AA	ADN
H59M_AB	ADN
H59M_AC	ADN
H59M_AD	ADN
H59M_AE	ADN
H59M_AF	ADN
H59M_AG	ADN
H59M_AH	ADN
H59M_AJ	ADN
H59M_AL	ADN
H59M_AM	ADN
H59M_AN	ADN
H59M_AO	ADN
H59M_AP	ADN
H59M_AQ	ADN
H59M_AR	ADN
H59M_AS	ADN
H59M_AT	ADN
H59M_AU	ADN
H59M_AW	ADN
H59M_AY	ADN
H59M_AZ	ADN
H59M_BA	ADN
H59M__B	ADN
H59M__C	ADN
H59M__D	ADN
H59M__E	ADN
H59M__F	ADN
H59M__G	ADN
H59M__H	ADN
H59M__I	ADN
H59M__M	ADN
H59M__N	ADN
H59M__O	ADN
H59M__Q	ADN
H59M__R	ADN
H59M__T	ADN
H59M__V	ADN
H59M__W	ADN
H59M__X	ADN
H59M__Y	ADN
H59M__Z	ADN
AA1_AA	RSC
AA1_AB	RSC
AA1_AC	RSC
AA1_AD	RSC
AA1_AE	RSC
AA1_AF	RSC
AA1_AG	RSC
AA1_AH	RSC
AA1_AI	RSC
AA1_AJ	RSC
AA1_AK	RSC
AA1_AL	RSC
AA1_AM	RSC
AA1_AN	RSC
AA1_AO	RSC
AA1_AP	RSC
AA1_AR	RSC
AA1_AS	RSC
AA1_AT	RSC
AA1_AU	RSC
AA1_AV	RSC
AA1_AW	RSC
AA1_AX	RSC
AA1_AY	RSC
AA1_AZ	RSC
AA1_BA	RSC
AA1_BB	RSC
AA1_BC	RSC
AA1__A	RSC
AA1__B	RSC
AA1__C	RSC
AA1__D	RSC
AA1__E	RSC
AA1__F	RSC
AA1__G	RSC
AA1__H	RSC
AA1__I	RSC
AA1__J	RSC
AA1__K	RSC
AA1__L	RSC
AA1__M	RSC
AA1__N	RSC
AA1__O	RSC
AA1__P	RSC
AA1__Q	RSC
AA1__R	RSC
AA1__S	RSC
AA1__T	RSC
AA1__V	RSC	0.712587	0.184123	0.459033	0.3476	0.362761	0.36277	0.327391	0.265544	0.17046	0.0814938	0.0459134	0.0448079	0.0326457	0.0443183	0.141707	0.180631
AA1__W	RSC
AA1__X	RSC
AA1__Y	RSC
AA1__Z	RSC
AA2_AA	RSC
AA2_AC	RSC
AA2_AE	RSC
AA2_AF	RSC
AA2_AH	RSC
AA2_AJ	RSC
AA2_AL	RSC
AA2_AM	RSC
AA2_AN	RSC
AA2_AX	RSC
AA2_AY	RSC
AA2_AZ	RSC
AA2_BA	RSC
AA2_BB	RSC
AA2_BC	RSC
AA2_BF	RSC
AA2_BH	RSC
AA2_BL	RSC
AA2_BM	RSC
AA2_BN	RSC
AA2_BO	RSC
AA2_BP	RSC
AA2_BQ	RSC
AA2_BT	RSC
AA2_BU	RSC
AA2_BV	RSC
AA2_BX	RSC
AA2_BZ	RSC
AA2_CA	RSC
AA2_CB	RSC
AA2_CC	RSC
AA2_CD	RSC
AA2_CE	RSC
AA2_CF	RSC
AA2_CG	RSC
AA2_CH	RSC
AA2_CI	RSC
AA2_CK	RSC
AA2_CL	RSC
AA2_CM	RSC
AA2_CN	RSC
AA2_CO	RSC	-0.0769028	0.246888	0.336906	0.175287	0.194765	0.180082	0.083631	0.0237905	0.0539403	0.088087	0.105645	0.0778678	4.09672e-14	4.09672e-14	4.09672e-14	4.09672e-14
AA2_CP	RSC
AA2_CR	RSC
AA2_CS	RSC
AA2_CT	RSC
AA2_CU	RSC
AA2_CV	RSC
AA2_CW	RSC
AA2_CX	RSC
AA2_CY	RSC
AA2_CZ	RSC
AA2_DA	RSC
AA2_DK	RSC
AA2_DO	RSC
AA2_DQ	RSC
AA2_DR	RSC
AA2_DS	RSC
AA2_DT	RSC
AA2_DU	RSC
AA2_DV	RSC
AA2_DW	RSC
AA2_DX	RSC
AA2_DY	RSC
AA2_DZ	RSC
AA2_EA	RSC
AA2_EB	RSC
AA2_EC	RSC
AA2_ED	RSC
AA2_EE	RSC
AA2_EF	RSC
AA2_EG	RSC
AA2_EH	RSC
AA2_EI	RSC	0.352604	0.149389	0.869072	0.281457	0.263178	0.23179	0.226584	0.252761	0.295357	0.323607	0.309397	0.265282	0.194879	0.0982974	4.44851e-06	1.2459e-08
AA2_EJ	RSC
AA2_EK	RSC
AA2_EL	RSC
AA2_EM	RSC
AA2_EN	RSC
AA2_EO	RSC
AA2_EP	RSC
AA2_EQ	RSC
AA2_ER	RSC
AA2_ES	RSC
AA2_ET	RSC
AA2_EU	RSC
AA2_EV	RSC
AA2_EW	RSC
AA2_EX	RSC
AA2_EY	RSC
AA2_EZ	RSC
AA2_FA	RSC
AA2_FC	RSC	-0.0895817	0.581054	0.866079	0.134109	0.170215	0.227953	0.24798	0.239504	0.196923	0.140506	0.110777	0.0970802	0.0942758	0.0877189	0.0840517	0.0880915
AA2_FF	RSC	0.616407	0.186761	0.640595	3.89688e-14	0.0532249	0.210361	0.30592	0.305676	0.272752	0.252992	0.230911	0.202775	0.14334	0.0407204	3.89688e-14	3.89688e-14
AA2_FH	RSC
AA2_FI	RSC
AA2_FJ	RSC
AA2_FK	RSC
AA2_FL	RSC
AA2_FM	RSC
AA2_FN	RSC
AA2_FO	RSC
AA2_FP	RSC
AA2_FQ	RSC
AA2_FR	RSC
AA2_FS	RSC
AA2_FT	RSC
AA2_FU	RSC	0.537486	0.390301	0.598941	0.397978	0.423411	0.449298	0.447797	0.439935	0.435593	0.398219	0.315713	0.20518	0.154422	0.184235	0.184141	0.17531
AA2_FV	RSC
AA2_XE	RSC
AA2__K	RSC
AA2__L	RSC
AA2__M	RSC
AA2__O	RSC
AA2__P	RSC
AA2__Q	RSC
AA2__R	RSC
AA2__S	RSC
AA2__T	RSC
AA2__U	RSC
AA2__V	RSC
AA2__X	RSC
AA2__Y	RSC	0.111639	-0.597932	-0.454593	1.92069e-14	1.92069e-14	1.92069e-14	1.93179e-14	0.0398363	0.0554062	0.0288504	0.0545181	0.140905	0.229284	0.267619	0.301183	0.324504
AA2__Z	RSC
H65M_AA	CIN	-0.126207	0.0438537	0.871633	0.497703	0.497877	0.487798	0.426099	0.328783	0.256156	0.191709	0.134241	0.106786	0.0859958	0.0403813	0.00368903	9.11493e-14
H65M_AB	CIN
H65M_AC	CIN	0.511207	-0.155223	0.0762199	0.266771	0.266771	0.242694	0.200382	0.145239	0.0990694	0.0391365	0.0130736	0.0176575	6.88338e-15	6.88338e-15	0.102256	0.162662
H65M_AD	CIN	0.0221129	0.423489	-0.342419	2.52021e-14	2.52021e-14	0.0373989	0.0846647	0.0457347	2.52021e-14	2.52021e-14	0.024678	0.0556759	0.0735796	0.122579	0.153721	0.151697
H65M_AE	CIN
H65M_AF	CIN
H65M_AG	CIN
H65M_AI	CIN	-0.447417	0.218297	0.294524	0.290895	0.290895	0.224171	0.164559	0.128833	0.119291	0.106573	0.0951877	0.0973529	0.0802297	0.0499398	0.0482499	0.058086
H65M_AJ	CIN	0.764488	0.43692	0.941146	0.398064	0.384703	0.350725	0.31345	0.270565	0.220534	0.181399	0.158604	0.113021	0.0376522	2.22837e-11	7.52288e-08	0.0224874
H65M_AK	CIN
H65M_AL	CIN
H65M_AM	CIN
H65M_AN	CIN	0.460796	0.428583	0.631103	0.288581	0.282181	0.266308	0.237931	0.206691	0.168539	0.115647	0.0871165	0.0576403	0.0305625	0.0527711	0.0940327	0.113954
H65M_AO	CIN	0.00377427	-0.383136	0.809918	0.270678	0.308527	0.37237	0.368768	0.29869	0.218339	0.16162	0.120668	0.0724243	1.43219e-14	1.43219e-14	1.43219e-14	1.43219e-14
H65M_AP	CIN
H65M_AQ	CIN
H65M_AR	CIN
H65M_AS	CIN
H65M_AT	CIN
H65M_AU	CIN
H65M_AV	CIN
H65M_AW	CIN
H65M_AX	CIN	-0.115822	-0.172019	-0.798139	2.66454e-14	2.66454e-14	2.66454e-14	2.66454e-14	2.66454e-14	2.66454e-14	0.090787	0.144998	0.130718	0.0799929	0.00893235	2.66454e-14	2.66454e-14
H65M_AY	CIN	-0.527369	0.841831	0.892711	0.427631	0.427631	0.427631	0.399893	0.372318	0.34176	0.313674	0.269788	0.175393	0.0611429	0.0235658	0.0450064	0.0542046
H65M_BA	CIN
H65M_BB	CIN	-0.166778	-0.513892	-0.307521	0.316206	0.298034	0.257978	0.201226	0.138421	0.0756098	0.000170608	2.2366e-08	2.37754e-09	2.0452e-10	5.48228e-13	1.14131e-13	1.14797e-13
H65M_BC	CIN
H65M_BG	CIN
H65M_BH	CIN
H65M_BI	CIN	0.426738	-0.390777	0.253754	0.379566	0.380215	0.38338	0.38338	0.306953	0.182941	0.0879942	0.053594	0.0539959	0.0266872	0.00108843	0.0309053	0.0455089
H65M_BM	CIN
H65M_BN	CIN	-0.020695	-0.0309674	0.885177	0.174525	0.192674	0.219815	0.215887	0.177559	0.128083	0.0804507	0.0326644	0.0124244	0.0160435	0.00509972	8.87068e-14	8.87068e-14
H65M_BO	CIN
H65M_BP	CIN	0.461741	-0.286173	0.882768	0.298713	0.298713	0.255553	0.181188	0.150316	0.133272	0.103434	0.0681959	0.0110065	6.80813e-11	6.9877e-10	0.038958	0.0516607
H65M_BS	CIN
H65M_BT	CIN
H65M_BX	CIN	-0.123547	0.461079	0.70611	0.361262	0.356294	0.340895	0.310598	0.285672	0.242467	0.196752	0.187948	0.17141	0.122165	2.9976e-14	2.9976e-14	2.9976e-14
H65M_BY	CIN
H65M_CA	CIN
H65M_CE	CIN
H65M_CF	CIN
H65M_CG	CIN
H65M_CH	CIN
H65M_CK	CIN	0.113481	-0.383313	0.863615	0.268753	0.254889	0.216993	0.140007	0.0437882	0.0128323	0.0180016	0.00960758	8.24896e-14	0.0531308	0.0951865	0.0313752	8.24896e-14
H65M_CL	CIN
H65M_CM	CIN
H65M_CO	CIN
H65M_CQ	CIN
H65M_CR	CIN
H65M_CT	CIN
H65M_CU	CIN
H65M_CY	CIN
H65M__B	CIN
H65M__D	CIN
H65M__F	CIN
H65M__G	CIN	-0.438678	0.80323	0.925489	0.48996	0.500952	0.51529	0.49523	0.436914	0.36137	0.308595	0.26872	0.188926	0.100312	0.0503216	0.00110727	6.20615e-14
H65M__J	CIN
H65M__K	CIN
H65M__L	CIN
H65M__M	CIN
H65M__N	CIN
H65M__O	CIN	-0.642577	0.501016	0.812921	0.58569	0.537682	0.457182	0.449198	0.454096	0.41863	0.376286	0.339501	0.287846	0.217195	0.123088	0.0162317	2.6787e-10
H65M__P	CIN
H65M__Q	CIN
H65M__R	CIN	-0.0946487	0.777361	0.967922	0.63189	0.610046	0.568088	0.550903	0.535969	0.495472	0.465812	0.431255	0.354024	0.223797	0.0871426	2.62013e-14	2.62013e-14
H65M__S	CIN
H65M__T	CIN
H65M__U	CIN
H65M__V	CIN
H65M__X	CIN
H65M__Y	CIN
H65M__Z	CIN	-0.199264	0.614043	0.899145	0.469565	0.469565	0.469565	0.430657	0.408472	0.378989	0.30413	0.241591	0.197756	0.141298	0.111854	0.116583	0.128106
H68M_AA	CIN	0.253776	-0.45281	0.621865	0.290983	0.316268	0.342038	0.324589	0.233533	0.115656	0.0322952	0.00386508	0.0155241	0.043482	0.0606733	0.0757059	0.0845417
H68M_AB	CIN
H68M_AC	CIN
H68M_AD	CIN
H68M_AE	CIN
H68M_AF	CIN
H68M_AG	CIN
H68M_AH	CIN
H68M_AI	CIN
H68M_AJ	CIN
H68M_AK	CIN
H68M_AL	CIN
H68M_AM	CIN	0.412438	0.185124	0.879007	0.284231	0.284231	0.261358	0.222819	0.179181	0.12125	0.0931661	0.113007	0.122086	0.083662	0.0419469	0.0313113	0.0312829
H68M_AN	CIN
H68M_AP	CIN
H68M_AQ	CIN
H68M_AR	CIN
H68M_AS	CIN
H68M_AT	CIN
H68M_AU	CIN
H68M_AV	CIN
H68M_AW	CIN
H68M_AX	CIN
H68M_AY	CIN
H68M_AZ	CIN
H68M_BA	CIN
H68M_BB	CIN
H68M_BC	CIN
H68M_BE	CIN
H68M_BF	CIN
H68M_BG	CIN
H68M_BH	CIN
H68M_BI	CIN
H68M_BK	CIN	-0.130443	-0.440302	0.728449	0.234274	0.235108	0.235108	0.211279	0.183314	0.168191	0.108398	0.0182219	5.9952e-15	5.9952e-15	5.9952e-15	5.9952e-15	5.9952e-15
H68M_BL	CIN
H68M_BM	CIN
H68M_BO	CIN
H68M_BQ	CIN
H68M_BS	CIN
H68M_BT	CIN
H68M_BU	CIN
H68M_BW	CIN
H68M_BX	CIN
H68M_BY	CIN
H68M_BZ	CIN
H68M_CB	CIN
H68M_CE	CIN	0.314232	0.152306	0.374224	0.544645	0.544645	0.462166	0.336962	0.240336	0.133675	0.0308653	6.00416e-11	1.82077e-14	1.82077e-14	1.82077e-14	1.82077e-14	1.82077e-14
H68M_CG	CIN
H68M_CI	CIN
H68M_CJ	CIN	0.723615	-0.0786883	-0.127911	0.280551	0.269234	0.233691	0.176792	0.116588	0.0483295	3.55271e-14	3.55271e-14	3.55271e-14	3.55271e-14	3.55271e-14	3.55271e-14	3.55271e-14
H68M_CK	CIN
H68M_CL	CIN
H68M_CM	CIN
H68M_CN	CIN	-0.409974	0.714122	0.939579	0.580569	0.580569	0.559196	0.499449	0.445728	0.402916	0.371157	0.360549	0.303603	0.160936	1.88738e-14	1.88738e-14	1.88738e-14
H68M_CO	CIN
H68M_CQ	CIN
H68M_CR	CIN
H68M_CS	CIN
H68M_CT	CIN
H68M_CU	CIN
H68M_CV	CIN
H68M_CW	CIN
H68M_CX	CIN
H68M_CY	CIN
H68M_CZ	CIN
H68M_DA	CIN
H68M_DB	CIN
H68M_DC	CIN
H68M_DD	CIN
H68M_DE	CIN
H68M_DG	CIN
H68M_DH	CIN
H68M_DI	CIN
H68M_DJ	CIN
H68M_DL	CIN
H68M_DM	CIN
H68M_DN	CIN
H68M_DO	CIN
H68M_DP	CIN
H68M_DQ	CIN
H68M_DR	CIN
H68M_DS	CIN
H68M_DT	CIN
H68M_DU	CIN
H68M_DV	CIN
H68M_DW	CIN
H68M_DX	CIN
H68M_DY	CIN
H68M_DZ	CIN
H68M_EA	CIN
H68M_EC	CIN
H68M_ED	CIN
H68M_EG	CIN
H68M_EH	CIN
H68M_EI	CIN
H68M_EJ	CIN
H68M_EK	CIN
H68M_EL	CIN	0.0168118	0.228263	0.580952	0.297456	0.297456	0.297456	0.273336	0.237285	0.175154	0.109593	0.136925	0.181518	0.100838	7.77156e-15	7.77156e-15	7.77156e-15
H68M_EM	CIN
H68M_EN	CIN
H68M_EO	CIN
H68M_EP	CIN
H68M_EQ	CIN
H68M_ER	CIN
H68M_ES	CIN
H68M_ET	CIN
H68M_EU	CIN
H68M_EV	CIN
H68M_EW	CIN
H68M_EY	CIN
H68M_FA	CIN
H68M_FC	CIN
H68M_FD	CIN
H68M_FE	CIN
H68M_FQ	CIN
H68M_FS	CIN
H68M__A	CIN
H68M__B	CIN	0.0868137	-0.379454	0.0657752	0.366566	0.366566	0.318238	0.245067	0.187651	0.194932	0.223622	0.151855	0.0352734	0.00690314	1.0103e-14	1.0103e-14	1.0103e-14
H68M__C	CIN
H68M__D	CIN
H68M__E	CIN	0.0743108	0.0762331	0.800608	0.380667	0.380482	0.363042	0.380667	0.380404	0.296388	0.225012	0.168545	0.116633	0.100013	0.121046	0.180279	0.22581
H68M__G	CIN
H68M__H	CIN
H68M__J	CIN
H68M__K	CIN
H68M__L	CIN
H68M__M	CIN
H68M__N	CIN	0.412752	0.820894	0.929321	0.429875	0.429875	0.36924	0.269654	0.215931	0.19138	0.163517	0.144595	0.10559	0.0235629	6.10512e-13	5.52114e-13	8.46767e-13
H68M__O	CIN
H68M__P	CIN
H68M__Q	CIN
H68M__S	CIN
H68M__U	CIN
H68M__V	CIN
H68M__W	CIN
H68M__X	CIN
H68M__Y	CIN
H69M_AA	CIN
H69M_AB	CIN
H69M_AC	CIN
H69M_AD	CIN
H69M_AE	CIN
H69M_AF	CIN
H69M_AG	CIN
H69M_AH	CIN
H69M_AI	CIN
H69M_AJ	CIN
H69M_AK	CIN
H69M_AL	CIN	0.229608	-0.450938	0.681423	0.567206	0.541726	0.487833	0.437976	0.407066	0.374224	0.293165	0.1915	0.083845	2.93099e-14	2.93099e-14	2.93099e-14	2.93099e-14
H69M_AM	CIN
H69M_AN	CIN
H69M_AO	CIN
H69M_AP	CIN
H69M_AR	CIN
H69M_AS	CIN
H69M_AT	CIN
H69M_AU	CIN	-0.238849	0.51829	0.58491	0.364174	0.36755	0.351231	0.286485	0.255084	0.263058	0.245889	0.200719	0.134472	0.0937838	0.136089	0.164635	0.163347
H69M_AV	CIN
H69M_AW	CIN
H69M_AX	CIN
H69M_AY	CIN	-0.231397	0.0969971	0.884155	0.343083	0.3925	0.480626	0.512058	0.496697	0.473774	0.453197	0.411259	0.329787	0.208562	0.0641019	4.18554e-14	4.18554e-14
H69M_AZ	CIN
H69M_BA	CIN
H69M_BB	CIN
H69M_BC	CIN
H69M_BD	CIN
H69M_BE	CIN
H69M_BF	CIN
H69M_BG	CIN
H69M_BH	CIN
H69M_BI	CIN
H69M_BJ	CIN
H69M_BM	CIN
H69M_BO	CIN
H69M_BQ	CIN
H69M_BR	CIN
H69M__A	CIN
H69M__B	CIN
H69M__C	CIN
H69M__D	CIN
H69M__E	CIN
H69M__F	CIN
H69M__G	CIN
H69M__H	CIN
H69M__K	CIN
H69M__L	CIN
H69M__M	CIN	0.111872	0.437947	0.969088	0.496108	0.484265	0.471484	0.479522	0.466534	0.414681	0.348808	0.283849	0.203763	0.0867166	3.54161e-14	3.54161e-14	3.54161e-14
H69M__N	CIN	0.329211	-0.587075	0.905846	0.647854	0.647854	0.623191	0.597055	0.566017	0.449192	0.343718	0.233625	0.0917568	2.37588e-14	2.37588e-14	2.37588e-14	2.37588e-14
H69M__P	CIN
H69M__Q	CIN
H69M__R	CIN
H69M__S	CIN
H69M__T	CIN
H69M__U	CIN
H69M__V	CIN	0.183324	0.229105	0.917113	0.442842	0.478061	0.507918	0.507918	0.468031	0.416698	0.353971	0.270412	0.187372	0.0979789	0.0539675	0.0797629	0.101486
H69M__X	CIN
H69M__Y	CIN
H69M__Z	CIN
H71M_AC	ADN	0.0815883	-0.185845	0.747642	0.318196	0.346827	0.409416	0.423002	0.379916	0.331148	0.272361	0.220145	0.134019	1.24345e-14	1.24345e-14	1.24345e-14	1.24345e-14
H71M_AF	ADN	-0.107101	0.732142	0.827656	0.520822	0.522268	0.51839	0.495508	0.4577	0.385029	0.278868	0.17661	0.0914524	0.0312428	5.9508e-14	5.9508e-14	5.9508e-14
H71M_AH	ADN	0.103388	0.280557	0.870963	0.484702	0.484702	0.484702	0.469533	0.422661	0.374145	0.306838	0.24267	0.178681	0.109779	0.0490771	1.46549e-14	1.46549e-14
H71M_AI	ADN	0.149065	0.638752	0.898883	0.580363	0.576746	0.558224	0.497259	0.411503	0.345468	0.28201	0.203757	0.122019	0.0580787	5.70655e-14	5.70655e-14	5.70655e-14
H71M_AJ	ADN	0.208361	0.675048	0.898689	0.790379	0.785514	0.761546	0.722524	0.681789	0.62835	0.550371	0.445263	0.34621	0.318681	0.316706	0.291885	0.275187
H71M_AS	ADN	-0.323004	0.822814	0.708129	0.465041	0.465041	0.420043	0.33198	0.268885	0.234262	0.201768	0.155446	0.130239	0.14716	0.115415	0.0446618	0.0238832
H71M_AU	ADN
H71M_AV	ADN
H71M_AW	ADN	0.464368	-0.604933	0.731119	0.127156	0.174146	0.267173	0.295299	0.273092	0.258891	0.248343	0.249551	0.242166	0.185294	0.0736811	5.5724e-09	1.2676e-10
H71M_AY	ADN
H71M_BA	ADN
H71M_BB	ADN
H71M_BC	ADN
H71M_BD	ADN	-0.294092	0.467179	0.633094	0.342995	0.341463	0.352643	0.370902	0.337675	0.242214	0.136186	0.0665591	0.0494968	0.0460811	0.0146562	1.10938e-08	1.68211e-08
H71M_BE	ADN
H71M_BF	ADN	-0.0743354	-0.226644	0.235169	0.267339	0.26367	0.264853	0.298515	0.296886	0.22717	0.154708	0.0723727	7.50511e-14	7.51621e-14	7.50511e-14	7.50511e-14	7.50511e-14
H71M_BG	ADN
H71M_BH	ADN
H71M_BI	ADN	0.414841	-0.598723	0.194407	0.388504	0.381434	0.347539	0.304258	0.274067	0.242782	0.19632	0.155669	0.126745	0.083331	0.00271657	9.65894e-14	9.65894e-14
H71M_BJ	ADN
H71M_BK	ADN
H71M_BL	ADN
H71M_BM	ADN
H71M_BN	ADN
H71M_BO	ADN
H71M_BP	ADN
H71M_BQ	ADN
H71M_BR	ADN
H71M_HM	ADN
H71M__D	ADN
H71M__G	ADN
H71M__J	ADN	0.0219142	-0.0629447	0.621478	0.203639	0.214742	0.231158	0.227606	0.189501	0.154195	0.144725	0.123735	0.0407657	5.88418e-15	5.88418e-15	5.88418e-15	5.88418e-15
H71M__K	ADN	-0.0227021	-0.0179532	0.442039	0.290143	0.297726	0.297727	0.295727	0.250478	0.209327	0.187562	0.158331	0.0839201	2.03078e-11	8.99281e-15	1.27676e-14	1.61982e-13
H71M__T	ADN	0.193888	-0.661626	0.32866	0.386757	0.386757	0.362376	0.340251	0.310606	0.237437	0.147309	0.0897038	0.0581764	0.0247328	0.0287572	0.0610061	0.084391
H71M__Z	ADN	0.514997	0.041305	0.856301	0.628762	0.628762	0.620484	0.584639	0.560229	0.536532	0.461771	0.348619	0.289869	0.282716	0.20168	0.0856661	0.0610729
H72M__D	ADN
H72M__E	ADN
H72M__F	ADN
H72M__G	ADN
H72M__H	ADN
H72M__I	ADN	0.199945	0.270262	0.910638	0.235637	0.241396	0.252449	0.25438	0.228405	0.173181	0.120402	0.0992116	0.100471	0.0969197	0.0603331	4.62963e-14	4.62963e-14
H72M__K	ADN
H72M__L	ADN
H72M__M	ADN
H72M__N	ADN
H72M__O	ADN
H72M__S	ADN
H72M__T	ADN
H74M_AA	CIN
H74M_AB	CIN
H74M_AC	CIN
H74M_AD	CIN
H74M_AG	CIN
H74M_AK	CIN
H74M_AL	CIN
H74M_AM	CIN
H74M_AN	CIN
H74M_AO	CIN	0.341184	-0.341776	0.574557	0.516736	0.491474	0.422201	0.360143	0.37974	0.423601	0.426128	0.367231	0.317212	0.276988	0.187056	0.0544292	4.26326e-14
H74M_AP	CIN
H74M_AV	CIN
H74M_AW	CIN
H74M_AY	CIN
H74M_AZ	CIN
H74M_CX	CIN
H74M_MM	CIN	-0.468914	0.365065	0.550657	0.457812	0.497694	0.538565	0.478549	0.386534	0.317714	0.216922	0.134956	0.147299	0.156474	0.182016	0.245423	0.273615
H74M__D	CIN
H74M__F	CIN
H74M__G	CIN
H74M__M	CIN	-0.35971	0.735974	0.472976	0.285141	0.31934	0.370673	0.378036	0.370286	0.356645	0.31062	0.218504	0.122936	0.0502731	0.0189354	0.00534894	2.57572e-14
H74M__O	CIN	-0.164622	0.836762	0.787448	0.500266	0.512004	0.540378	0.541007	0.500191	0.458393	0.426955	0.340963	0.247478	0.226453	0.215129	0.146695	0.0961601
H74M__S	CIN
H74M__V	CIN
H74M__W	CIN
H74M__Y	CIN
H74M__Z	CIN
I10M3__A	ADN
I10M3__B	ADN
I10M3__C	ADN
I10M3__D	ADN	-0.338962	0.565601	0.870156	0.25832	0.267524	0.302464	0.357291	0.398094	0.37327	0.307312	0.249056	0.183517	0.104794	0.0162585	4.18554e-14	4.18554e-14
I10M3__E	ADN	0.323007	0.718644	0.951198	0.315467	0.33395	0.35196	0.317201	0.257488	0.204221	0.163082	0.128562	0.0837583	0.043478	0.0555303	0.0991463	0.118451
I10M3__F	ADN
I29M_1U	ADN
I29M_AA	ADN
I29M_AB	ADN
I29M_AC	ADN
I29M_AD	ADN
I29M_AF	ADN
I29M__M	ADN
I29M__Q	ADN
I29M__R	ADN
I29M__S	ADN
I29M__T	ADN
I29M__U	ADN
I29M__V	ADN
I29M__W	ADN
I29M__Z	ADN
AA18__A	RSC
AA18__B	RSC
AA18__C	RSC
AA18__F	RSC
AA18__G	RSC
AA18__H	RSC
AA18__I	RSC
AA18__J	RSC
AA20_AA	RSC
AA20_AB	RSC
AA20_AC	RSC
AA20_AD	RSC
AA20_AE	RSC
AA20__A	RSC
AA20__B	RSC
AA20__D	RSC
AA20__E	RSC
AA20__F	RSC
AA20__G	RSC
AA20__H	RSC
AA20__I	RSC
AA20__J	RSC
AA20__K	RSC
AA20__L	RSC
AA20__M	RSC
AA20__N	RSC
AA20__O	RSC
AA20__P	RSC
AA20__Q	RSC
AA20__R	RSC
AA20__S	RSC
AA20__T	RSC
AA20__U	RSC
AA20__V	RSC
AA20__X	RSC
AA20__Y	RSC
AA20__Z	RSC

## Sheet: Figure_4
		Fig4c
Neuron Name	Region	Model_rho
H51M__A	ADN
H51M__B	ADN
H51M__C	ADN
H51M__D	ADN
H51M__E	ADN
H51M__G	ADN
H51M__H	ADN
H51M__I	ADN
H51M__J	ADN
H51M__K	ADN
H51M__L	ADN
H51M__M	ADN
H51M__N	ADN
H51M__O	ADN
H54M_AA	ADN
H54M_AB	ADN
H54M_AC	ADN
H54M_AD	ADN
H54M_AE	ADN
H54M_AF	ADN
H54M_AG	ADN
H54M_AH	ADN
H54M_AI	ADN
H54M_AJ	ADN
H54M_AK	ADN
H54M_AL	ADN
H54M__A	ADN
H54M__B	ADN
H54M__C	ADN
H54M__D	ADN
H54M__E	ADN
H54M__F	ADN
H54M__G	ADN
H54M__H	ADN
H54M__I	ADN
H54M__J	ADN
H54M__K	ADN
H54M__L	ADN
H54M__M	ADN
H54M__N	ADN
H54M__O	ADN
H54M__P	ADN
H54M__Q	ADN
H54M__R	ADN
H54M__S	ADN
H54M__T	ADN
H54M__U	ADN
H54M__V	ADN
H54M__W	ADN
H54M__X	ADN
H54M__Z	ADN
H59M_AA	ADN
H59M_AB	ADN
H59M_AC	ADN
H59M_AD	ADN
H59M_AE	ADN
H59M_AF	ADN
H59M_AG	ADN
H59M_AH	ADN
H59M_AJ	ADN
H59M_AL	ADN
H59M_AM	ADN
H59M_AN	ADN
H59M_AO	ADN
H59M_AP	ADN
H59M_AQ	ADN
H59M_AR	ADN
H59M_AS	ADN
H59M_AT	ADN
H59M_AU	ADN
H59M_AW	ADN
H59M_AY	ADN
H59M_AZ	ADN
H59M_BA	ADN
H59M__B	ADN
H59M__C	ADN
H59M__D	ADN
H59M__E	ADN
H59M__F	ADN
H59M__G	ADN
H59M__H	ADN
H59M__I	ADN
H59M__M	ADN
H59M__N	ADN
H59M__O	ADN
H59M__Q	ADN
H59M__R	ADN
H59M__T	ADN
H59M__V	ADN
H59M__W	ADN
H59M__X	ADN
H59M__Y	ADN
H59M__Z	ADN
AA1_AA	RSC
AA1_AB	RSC
AA1_AC	RSC
AA1_AD	RSC
AA1_AE	RSC
AA1_AF	RSC
AA1_AG	RSC
AA1_AH	RSC
AA1_AI	RSC
AA1_AJ	RSC
AA1_AK	RSC
AA1_AL	RSC
AA1_AM	RSC
AA1_AN	RSC
AA1_AO	RSC
AA1_AP	RSC
AA1_AR	RSC
AA1_AS	RSC
AA1_AT	RSC
AA1_AU	RSC
AA1_AV	RSC
AA1_AW	RSC
AA1_AX	RSC
AA1_AY	RSC
AA1_AZ	RSC
AA1_BA	RSC
AA1_BB	RSC
AA1_BC	RSC
AA1__A	RSC
AA1__B	RSC
AA1__C	RSC
AA1__D	RSC
AA1__E	RSC
AA1__F	RSC
AA1__G	RSC
AA1__H	RSC
AA1__I	RSC
AA1__J	RSC
AA1__K	RSC
AA1__L	RSC
AA1__M	RSC
AA1__N	RSC
AA1__O	RSC
AA1__P	RSC
AA1__Q	RSC
AA1__R	RSC
AA1__S	RSC
AA1__T	RSC
AA1__V	RSC	0.812304
AA1__W	RSC
AA1__X	RSC
AA1__Y	RSC
AA1__Z	RSC
AA2_AA	RSC
AA2_AC	RSC
AA2_AE	RSC
AA2_AF	RSC
AA2_AH	RSC
AA2_AJ	RSC
AA2_AL	RSC
AA2_AM	RSC
AA2_AN	RSC
AA2_AX	RSC
AA2_AY	RSC
AA2_AZ	RSC
AA2_BA	RSC
AA2_BB	RSC
AA2_BC	RSC
AA2_BF	RSC
AA2_BH	RSC
AA2_BL	RSC
AA2_BM	RSC
AA2_BN	RSC
AA2_BO	RSC
AA2_BP	RSC
AA2_BQ	RSC
AA2_BT	RSC
AA2_BU	RSC
AA2_BV	RSC
AA2_BX	RSC
AA2_BZ	RSC
AA2_CA	RSC
AA2_CB	RSC
AA2_CC	RSC
AA2_CD	RSC
AA2_CE	RSC
AA2_CF	RSC
AA2_CG	RSC
AA2_CH	RSC
AA2_CI	RSC
AA2_CK	RSC
AA2_CL	RSC
AA2_CM	RSC
AA2_CN	RSC
AA2_CO	RSC
AA2_CP	RSC
AA2_CR	RSC
AA2_CS	RSC
AA2_CT	RSC
AA2_CU	RSC
AA2_CV	RSC
AA2_CW	RSC
AA2_CX	RSC
AA2_CY	RSC
AA2_CZ	RSC
AA2_DA	RSC
AA2_DK	RSC
AA2_DO	RSC
AA2_DQ	RSC
AA2_DR	RSC
AA2_DS	RSC
AA2_DT	RSC
AA2_DU	RSC
AA2_DV	RSC
AA2_DW	RSC
AA2_DX	RSC
AA2_DY	RSC
AA2_DZ	RSC
AA2_EA	RSC
AA2_EB	RSC
AA2_EC	RSC
AA2_ED	RSC
AA2_EE	RSC
AA2_EF	RSC
AA2_EG	RSC
AA2_EH	RSC
AA2_EI	RSC
AA2_EJ	RSC
AA2_EK	RSC
AA2_EL	RSC
AA2_EM	RSC
AA2_EN	RSC
AA2_EO	RSC
AA2_EP	RSC
AA2_EQ	RSC
AA2_ER	RSC
AA2_ES	RSC
AA2_ET	RSC
AA2_EU	RSC
AA2_EV	RSC
AA2_EW	RSC
AA2_EX	RSC
AA2_EY	RSC
AA2_EZ	RSC
AA2_FA	RSC
AA2_FC	RSC
AA2_FF	RSC	0.782389
AA2_FH	RSC
AA2_FI	RSC
AA2_FJ	RSC
AA2_FK	RSC
AA2_FL	RSC
AA2_FM	RSC
AA2_FN	RSC
AA2_FO	RSC
AA2_FP	RSC
AA2_FQ	RSC
AA2_FR	RSC
AA2_FS	RSC
AA2_FT	RSC
AA2_FU	RSC	0.735123
AA2_FV	RSC
AA2_XE	RSC
AA2__K	RSC
AA2__L	RSC
AA2__M	RSC
AA2__O	RSC
AA2__P	RSC
AA2__Q	RSC
AA2__R	RSC
AA2__S	RSC
AA2__T	RSC
AA2__U	RSC
AA2__V	RSC
AA2__X	RSC
AA2__Y	RSC	0.929075
AA2__Z	RSC
H65M_AA	CIN
H65M_AB	CIN
H65M_AC	CIN	0.772802
H65M_AD	CIN	0.961265
H65M_AE	CIN
H65M_AF	CIN
H65M_AG	CIN
H65M_AI	CIN
H65M_AJ	CIN	0.927356
H65M_AK	CIN
H65M_AL	CIN
H65M_AM	CIN
H65M_AN	CIN	0.907586
H65M_AO	CIN	0.940477
H65M_AP	CIN
H65M_AQ	CIN
H65M_AR	CIN
H65M_AS	CIN
H65M_AT	CIN
H65M_AU	CIN
H65M_AV	CIN
H65M_AW	CIN
H65M_AX	CIN	0.725657
H65M_AY	CIN	0.888685
H65M_BA	CIN
H65M_BB	CIN	0.793179
H65M_BC	CIN
H65M_BG	CIN
H65M_BH	CIN
H65M_BI	CIN	0.854495
H65M_BM	CIN
H65M_BN	CIN
H65M_BO	CIN
H65M_BP	CIN	0.972751
H65M_BS	CIN
H65M_BT	CIN
H65M_BX	CIN	0.865948
H65M_BY	CIN
H65M_CA	CIN
H65M_CE	CIN
H65M_CF	CIN
H65M_CG	CIN
H65M_CH	CIN
H65M_CK	CIN	0.87548
H65M_CL	CIN
H65M_CM	CIN
H65M_CO	CIN
H65M_CQ	CIN
H65M_CR	CIN
H65M_CT	CIN
H65M_CU	CIN
H65M_CY	CIN
H65M__B	CIN
H65M__D	CIN
H65M__F	CIN
H65M__G	CIN	0.923901
H65M__J	CIN
H65M__K	CIN
H65M__L	CIN
H65M__M	CIN
H65M__N	CIN
H65M__O	CIN	0.864041
H65M__P	CIN
H65M__Q	CIN
H65M__R	CIN	0.848821
H65M__S	CIN
H65M__T	CIN
H65M__U	CIN
H65M__V	CIN
H65M__X	CIN
H65M__Y	CIN
H65M__Z	CIN	0.848819
H68M_AA	CIN
H68M_AB	CIN
H68M_AC	CIN
H68M_AD	CIN
H68M_AE	CIN
H68M_AF	CIN
H68M_AG	CIN
H68M_AH	CIN
H68M_AI	CIN
H68M_AJ	CIN
H68M_AK	CIN
H68M_AL	CIN
H68M_AM	CIN
H68M_AN	CIN
H68M_AP	CIN
H68M_AQ	CIN
H68M_AR	CIN
H68M_AS	CIN
H68M_AT	CIN
H68M_AU	CIN
H68M_AV	CIN
H68M_AW	CIN
H68M_AX	CIN
H68M_AY	CIN
H68M_AZ	CIN
H68M_BA	CIN
H68M_BB	CIN
H68M_BC	CIN
H68M_BE	CIN
H68M_BF	CIN
H68M_BG	CIN
H68M_BH	CIN
H68M_BI	CIN
H68M_BK	CIN	0.766199
H68M_BL	CIN
H68M_BM	CIN
H68M_BO	CIN
H68M_BQ	CIN
H68M_BS	CIN
H68M_BT	CIN
H68M_BU	CIN
H68M_BW	CIN
H68M_BX	CIN
H68M_BY	CIN
H68M_BZ	CIN
H68M_CB	CIN
H68M_CE	CIN	0.893787
H68M_CG	CIN
H68M_CI	CIN
H68M_CJ	CIN	0.950671
H68M_CK	CIN
H68M_CL	CIN
H68M_CM	CIN
H68M_CN	CIN	0.857633
H68M_CO	CIN
H68M_CQ	CIN
H68M_CR	CIN
H68M_CS	CIN
H68M_CT	CIN
H68M_CU	CIN
H68M_CV	CIN
H68M_CW	CIN
H68M_CX	CIN
H68M_CY	CIN
H68M_CZ	CIN
H68M_DA	CIN
H68M_DB	CIN
H68M_DC	CIN
H68M_DD	CIN
H68M_DE	CIN
H68M_DG	CIN
H68M_DH	CIN
H68M_DI	CIN
H68M_DJ	CIN
H68M_DL	CIN
H68M_DM	CIN
H68M_DN	CIN
H68M_DO	CIN
H68M_DP	CIN
H68M_DQ	CIN
H68M_DR	CIN
H68M_DS	CIN
H68M_DT	CIN
H68M_DU	CIN
H68M_DV	CIN
H68M_DW	CIN
H68M_DX	CIN
H68M_DY	CIN
H68M_DZ	CIN
H68M_EA	CIN
H68M_EC	CIN
H68M_ED	CIN
H68M_EG	CIN
H68M_EH	CIN
H68M_EI	CIN
H68M_EJ	CIN
H68M_EK	CIN
H68M_EL	CIN	0.879029
H68M_EM	CIN
H68M_EN	CIN
H68M_EO	CIN
H68M_EP	CIN
H68M_EQ	CIN
H68M_ER	CIN
H68M_ES	CIN
H68M_ET	CIN
H68M_EU	CIN
H68M_EV	CIN
H68M_EW	CIN
H68M_EY	CIN
H68M_FA	CIN
H68M_FC	CIN
H68M_FD	CIN
H68M_FE	CIN
H68M_FQ	CIN
H68M_FS	CIN
H68M__A	CIN
H68M__B	CIN	0.760761
H68M__C	CIN
H68M__D	CIN
H68M__E	CIN	0.914455
H68M__G	CIN
H68M__H	CIN
H68M__J	CIN
H68M__K	CIN
H68M__L	CIN
H68M__M	CIN
H68M__N	CIN
H68M__O	CIN
H68M__P	CIN
H68M__Q	CIN
H68M__S	CIN
H68M__U	CIN
H68M__V	CIN
H68M__W	CIN
H68M__X	CIN
H68M__Y	CIN
H69M_AA	CIN
H69M_AB	CIN
H69M_AC	CIN
H69M_AD	CIN
H69M_AE	CIN
H69M_AF	CIN
H69M_AG	CIN
H69M_AH	CIN
H69M_AI	CIN
H69M_AJ	CIN
H69M_AK	CIN
H69M_AL	CIN	0.914559
H69M_AM	CIN
H69M_AN	CIN
H69M_AO	CIN
H69M_AP	CIN
H69M_AR	CIN
H69M_AS	CIN
H69M_AT	CIN
H69M_AU	CIN	0.942765
H69M_AV	CIN
H69M_AW	CIN
H69M_AX	CIN
H69M_AY	CIN	0.87816
H69M_AZ	CIN
H69M_BA	CIN
H69M_BB	CIN
H69M_BC	CIN
H69M_BD	CIN
H69M_BE	CIN
H69M_BF	CIN
H69M_BG	CIN
H69M_BH	CIN
H69M_BI	CIN
H69M_BJ	CIN
H69M_BM	CIN
H69M_BO	CIN
H69M_BQ	CIN
H69M_BR	CIN
H69M__A	CIN
H69M__B	CIN
H69M__C	CIN
H69M__D	CIN
H69M__E	CIN
H69M__F	CIN
H69M__G	CIN
H69M__H	CIN
H69M__K	CIN
H69M__L	CIN
H69M__M	CIN	0.91655
H69M__N	CIN	0.803038
H69M__P	CIN
H69M__Q	CIN
H69M__R	CIN
H69M__S	CIN
H69M__T	CIN
H69M__U	CIN
H69M__V	CIN	0.797018
H69M__X	CIN
H69M__Y	CIN
H69M__Z	CIN
H71M_AC	ADN	0.866779
H71M_AF	ADN	0.85093
H71M_AH	ADN	0.946399
H71M_AI	ADN	0.902936
H71M_AJ	ADN	0.881491
H71M_AS	ADN	0.943563
H71M_AU	ADN
H71M_AV	ADN
H71M_AW	ADN	0.978861
H71M_AY	ADN
H71M_BA	ADN
H71M_BB	ADN
H71M_BC	ADN
H71M_BD	ADN	0.892502
H71M_BE	ADN
H71M_BF	ADN	0.960825
H71M_BG	ADN
H71M_BH	ADN
H71M_BI	ADN	0.956473
H71M_BJ	ADN
H71M_BK	ADN
H71M_BL	ADN
H71M_BM	ADN
H71M_BN	ADN
H71M_BO	ADN
H71M_BP	ADN
H71M_BQ	ADN
H71M_BR	ADN
H71M_HM	ADN
H71M__D	ADN
H71M__G	ADN
H71M__J	ADN	0.941742
H71M__K	ADN	0.964099
H71M__T	ADN	0.952234
H71M__Z	ADN	0.946071
H72M__D	ADN
H72M__E	ADN
H72M__F	ADN
H72M__G	ADN
H72M__H	ADN
H72M__I	ADN	0.85466
H72M__K	ADN
H72M__L	ADN
H72M__M	ADN
H72M__N	ADN
H72M__O	ADN
H72M__S	ADN
H72M__T	ADN
H74M_AA	CIN
H74M_AB	CIN
H74M_AC	CIN
H74M_AD	CIN
H74M_AG	CIN
H74M_AK	CIN
H74M_AL	CIN
H74M_AM	CIN
H74M_AN	CIN
H74M_AO	CIN	0.848323
H74M_AP	CIN
H74M_AV	CIN
H74M_AW	CIN
H74M_AY	CIN
H74M_AZ	CIN
H74M_CX	CIN
H74M_MM	CIN	0.830676
H74M__D	CIN
H74M__F	CIN
H74M__G	CIN
H74M__M	CIN	0.79202
H74M__O	CIN	0.862227
H74M__S	CIN
H74M__V	CIN
H74M__W	CIN
H74M__Y	CIN
H74M__Z	CIN
I10M3__A	ADN
I10M3__B	ADN
I10M3__C	ADN
I10M3__D	ADN	0.949859
I10M3__E	ADN
I10M3__F	ADN
I29M_1U	ADN
I29M_AA	ADN
I29M_AB	ADN
I29M_AC	ADN
I29M_AD	ADN
I29M_AF	ADN
I29M__M	ADN
I29M__Q	ADN
I29M__R	ADN
I29M__S	ADN
I29M__T	ADN
I29M__U	ADN
I29M__V	ADN
I29M__W	ADN
I29M__Z	ADN
AA18__A	RSC
AA18__B	RSC
AA18__C	RSC
AA18__F	RSC
AA18__G	RSC
AA18__H	RSC
AA18__I	RSC
AA18__J	RSC
AA20_AA	RSC
AA20_AB	RSC
AA20_AC	RSC
AA20_AD	RSC
AA20_AE	RSC
AA20__A	RSC
AA20__B	RSC
AA20__D	RSC
AA20__E	RSC
AA20__F	RSC
AA20__G	RSC
AA20__H	RSC
AA20__I	RSC
AA20__J	RSC
AA20__K	RSC
AA20__L	RSC
AA20__M	RSC
AA20__N	RSC
AA20__O	RSC
AA20__P	RSC
AA20__Q	RSC
AA20__R	RSC
AA20__S	RSC
AA20__T	RSC
AA20__U	RSC
AA20__V	RSC
AA20__X	RSC
AA20__Y	RSC
AA20__Z	RSC

## Sheet: Figure_5
		Fig5a	Fig5a	Fig5b	Fig5c	Fig5d	Fig5e	Fig5e
Neuron Name	Region	alpha	gamma	peak	NTA	Delta_PD	NTA_Light	NTA_Dark
H51M__A	ADN
H51M__B	ADN
H51M__C	ADN
H51M__D	ADN
H51M__E	ADN
H51M__G	ADN
H51M__H	ADN
H51M__I	ADN
H51M__J	ADN
H51M__K	ADN
H51M__L	ADN
H51M__M	ADN
H51M__N	ADN
H51M__O	ADN
H54M_AA	ADN
H54M_AB	ADN
H54M_AC	ADN
H54M_AD	ADN
H54M_AE	ADN
H54M_AF	ADN
H54M_AG	ADN
H54M_AH	ADN
H54M_AI	ADN
H54M_AJ	ADN
H54M_AK	ADN
H54M_AL	ADN
H54M__A	ADN
H54M__B	ADN
H54M__C	ADN
H54M__D	ADN
H54M__E	ADN
H54M__F	ADN
H54M__G	ADN
H54M__H	ADN
H54M__I	ADN
H54M__J	ADN
H54M__K	ADN
H54M__L	ADN
H54M__M	ADN
H54M__N	ADN
H54M__O	ADN
H54M__P	ADN
H54M__Q	ADN
H54M__R	ADN
H54M__S	ADN
H54M__T	ADN
H54M__U	ADN
H54M__V	ADN
H54M__W	ADN
H54M__X	ADN
H54M__Z	ADN
H59M_AA	ADN
H59M_AB	ADN
H59M_AC	ADN
H59M_AD	ADN
H59M_AE	ADN
H59M_AF	ADN
H59M_AG	ADN
H59M_AH	ADN
H59M_AJ	ADN
H59M_AL	ADN
H59M_AM	ADN
H59M_AN	ADN
H59M_AO	ADN
H59M_AP	ADN
H59M_AQ	ADN
H59M_AR	ADN
H59M_AS	ADN
H59M_AT	ADN
H59M_AU	ADN
H59M_AW	ADN
H59M_AY	ADN
H59M_AZ	ADN
H59M_BA	ADN
H59M__B	ADN
H59M__C	ADN
H59M__D	ADN
H59M__E	ADN
H59M__F	ADN
H59M__G	ADN
H59M__H	ADN
H59M__I	ADN
H59M__M	ADN
H59M__N	ADN
H59M__O	ADN
H59M__Q	ADN
H59M__R	ADN
H59M__T	ADN
H59M__V	ADN
H59M__W	ADN
H59M__X	ADN
H59M__Y	ADN
H59M__Z	ADN
AA1_AA	RSC	115.92	-142.2	12.0809	0.324485		0.324485
AA1_AB	RSC	24.48	-6.84	20.764	0.490252		0.490252
AA1_AC	RSC
AA1_AD	RSC	61.02	-13.32	11.5461	0.351117		0.351117
AA1_AE	RSC	91.44	-33.12	12.4118	0.568495		0.568495
AA1_AF	RSC	70.2	164.16	6.8034	0.629909		0.629909
AA1_AG	RSC	125.1	-120.96	6.41363	0.356464		0.356464
AA1_AH	RSC
AA1_AI	RSC
AA1_AJ	RSC
AA1_AK	RSC	79.38	3.6	15.6392	0.353989		0.353989
AA1_AL	RSC
AA1_AM	RSC
AA1_AN	RSC
AA1_AO	RSC	91.44	-170.64	19.8894	0.278033		0.278033
AA1_AP	RSC	94.5	165.24	23.4588	0.33967		0.33967
AA1_AR	RSC
AA1_AS	RSC
AA1_AT	RSC	3.06	120.24	13.8763	0.299048		0.299048
AA1_AU	RSC	103.68	-176.4	22.0909	0.522973		0.522973
AA1_AV	RSC
AA1_AW	RSC
AA1_AX	RSC
AA1_AY	RSC
AA1_AZ	RSC	122.04	-154.44	30.2411	0.384267		0.384267
AA1_BA	RSC
AA1_BB	RSC	76.32	-151.56	51.3028	0.41649		0.41649
AA1_BC	RSC	39.6	-32.76	22.8525	0.350583		0.350583
AA1__A	RSC	27.54	25.92	5.76242	0.652412		0.652412
AA1__B	RSC	170.82	-53.64	5.09271	0.288422		0.288422
AA1__C	RSC	27.54	103.32	20.9147	0.284303		0.284303
AA1__D	RSC	106.74	164.52	7.68007	0.250198		0.250198
AA1__E	RSC
AA1__F	RSC	24.48	14.76	14.5544	0.330471		0.330471
AA1__G	RSC
AA1__H	RSC	143.46	175.32	30.7539	0.421743		0.421743
AA1__I	RSC
AA1__J	RSC	152.46	6.84	38.8462	0.389147		0.389147
AA1__K	RSC	125.1	-25.2	20.3482	0.300812		0.300812
AA1__L	RSC
AA1__M	RSC
AA1__N	RSC	51.84	-168.12	13.4683	0.285209		0.285209
AA1__O	RSC
AA1__P	RSC
AA1__Q	RSC
AA1__R	RSC
AA1__S	RSC	33.48	98.64	29.1154	0.386161		0.386161
AA1__T	RSC	115.92	-9.72	23.3335	0.335709		0.335709
AA1__V	RSC	61.02	-10.08	6.00722	0.508738		0.508738
AA1__W	RSC
AA1__X	RSC	79.38	105.84	13.7994	0.264711		0.264711
AA1__Y	RSC	24.48	36.36	24.9945	0.269463		0.269463
AA1__Z	RSC	88.56	-170.64	25.6772	0.315584		0.315584
AA2_AA	RSC	131.22	12.24	6.28296	0.976276		0.976276
AA2_AC	RSC	97.56	43.2	6.0381	0.728858		0.728858
AA2_AE	RSC	27.54	167.4	5.71076	0.904821		0.904821
AA2_AF	RSC	97.56	128.52	7.5966	0.947879		0.947879
AA2_AH	RSC
AA2_AJ	RSC	128.16	-110.88	4.82456	0.541		0.541
AA2_AL	RSC	91.44	-109.44	16.1701	0.463543		0.463543
AA2_AM	RSC	61.02	173.52	38.486	0.31891		0.31891
AA2_AN	RSC	103.68	130.68	7.02552	0.494066		0.494066
AA2_AX	RSC	112.86	29.88	6.82941	0.97117		0.97117
AA2_AY	RSC	91.44	3.24	5.14119	0.574709		0.574709
AA2_AZ	RSC	115.92	7.2	4.7435	0.653352		0.653352
AA2_BA	RSC	106.74	-62.64	2.32256	0.434145		0.434145
AA2_BB	RSC
AA2_BC	RSC	39.6	-4.32	4.35456	0.571211		0.571211
AA2_BF	RSC
AA2_BH	RSC
AA2_BL	RSC
AA2_BM	RSC
AA2_BN	RSC	79.38	-39.96	6.26877	0.407618	67.8005	0.407618	0.394797
AA2_BO	RSC	103.68	19.08	10.9567	0.423375	30.3935	0.423375	0.415538
AA2_BP	RSC	115.92	-179.64	8.11396	0.435458	33.0063	0.435458	0.439372
AA2_BQ	RSC
AA2_BT	RSC	125.1	0.36	6.82061	0.504031	55.2437	0.504031	0.383735
AA2_BU	RSC
AA2_BV	RSC
AA2_BX	RSC
AA2_BZ	RSC	115.92	14.04	17.1503	0.342154	29.8593	0.342154	0.165245
AA2_CA	RSC	100.62	149.4	20.5375	0.457915	88.218	0.457915	0.463224
AA2_CB	RSC	115.92	-16.56	23.1274	0.282888	23.0691	0.282888	0.307134
AA2_CC	RSC	24.48	50.76	8.62109	0.513851		0.513851
AA2_CD	RSC
AA2_CE	RSC	91.44	18.72	15.7567	0.337941	78.9159	0.337941	0.339993
AA2_CF	RSC	82.44	125.28	19.6819	0.32065	66.7573	0.32065	0.367098
AA2_CG	RSC	131.22	-91.8	11.9673	0.353248	82.2037	0.353248	0.303699
AA2_CH	RSC	103.68	-173.52	19.2746	0.401893	28.4976	0.401893	0.193976
AA2_CI	RSC
AA2_CK	RSC	39.6	28.8	10.4414	0.613098	112.15	0.613098	0.528313
AA2_CL	RSC	125.1	7.56	21.0666	0.283913		0.283913
AA2_CM	RSC	134.28	60.48	7.31023	0.298572		0.298572
AA2_CN	RSC
AA2_CO	RSC
AA2_CP	RSC
AA2_CR	RSC
AA2_CS	RSC	164.7	-111.96	4.43643	0.456443		0.456443
AA2_CT	RSC
AA2_CU	RSC	122.04	90.36	3.60264	0.450535		0.450535
AA2_CV	RSC	73.26	16.2	3.6514	0.6112		0.6112
AA2_CW	RSC
AA2_CX	RSC	21.42	-146.88	11.0664	0.364048		0.364048
AA2_CY	RSC	103.68	-151.56	7.43888	0.414522		0.414522
AA2_CZ	RSC
AA2_DA	RSC
AA2_DK	RSC
AA2_DO	RSC
AA2_DQ	RSC
AA2_DR	RSC
AA2_DS	RSC	103.68	152.28	11.1754	0.328995		0.328995
AA2_DT	RSC	112.86	-84.6	5.2547	0.514046		0.514046
AA2_DU	RSC	137.34	5.04	11.4171	0.508806		0.508806
AA2_DV	RSC	94.5	-2.52	11.3724	0.485157		0.485157
AA2_DW	RSC	146.52	5.76	6.66397	0.371555		0.371555
AA2_DX	RSC
AA2_DY	RSC	85.5	-5.76	9.97993	0.374041		0.374041
AA2_DZ	RSC
AA2_EA	RSC	131.22	-3.6	12.1086	0.693313		0.693313
AA2_EB	RSC
AA2_EC	RSC
AA2_ED	RSC
AA2_EE	RSC
AA2_EF	RSC	155.52	14.76	12.3188	0.317326		0.317326
AA2_EG	RSC	137.34	-8.64	13.875	0.525677		0.525677
AA2_EH	RSC	36.54	133.92	9.85356	0.268687		0.268687
AA2_EI	RSC
AA2_EJ	RSC	122.04	-147.24	25.2752	0.374903	74.2766	0.374903	0.348174
AA2_EK	RSC
AA2_EL	RSC	125.1	-21.6	5.92877	0.322976	23.1445	0.322976	0.308027
AA2_EM	RSC	94.5	-11.88	11.324	0.505724	27.0248	0.505724	0.46507
AA2_EN	RSC	54.9	-168.48	7.85181	0.280877		0.280877
AA2_EO	RSC	54.9	-168.48	7.85186	0.280879		0.280879
AA2_EP	RSC	51.84	19.44	12.0164	0.396503	66.9553	0.396503	0.371654
AA2_EQ	RSC	24.48	-143.64	14.3677	0.453786	37.2807	0.453786	0.460225
AA2_ER	RSC
AA2_ES	RSC
AA2_ET	RSC	94.5	-18	29.3831	0.414276	25.0819	0.414276	0.496375
AA2_EU	RSC	88.56	140.76	19.3784	0.601604	3.23898	0.601604	0.671535
AA2_EV	RSC	91.44	143.64	18.992	0.620424	6.11807	0.620424	0.662748
AA2_EW	RSC	67.14	-45.36	12.7431	0.385001	34.9053	0.385001	0.320291
AA2_EX	RSC	152.46	6.84	12.0606	0.342914	21.2574	0.342914	0.384877
AA2_EY	RSC	109.8	-21.96	19.5703	0.251202	121.003	0.251202	0.203861
AA2_EZ	RSC	27.54	38.88	21.2871	0.304726	25.5641	0.304726	0.139365
AA2_FA	RSC	42.66	-89.64	13.5858	0.512159	19.0723	0.512159	0.52714
AA2_FC	RSC
AA2_FF	RSC	137.34	63.36	4.32661	0.38617	6.45676	0.38617	0.497362
AA2_FH	RSC	128.16	-11.16	6.92819	0.495171		0.495171
AA2_FI	RSC	134.28	-154.08	11.8294	0.540475		0.540475
AA2_FJ	RSC	54.9	-113.4	15.9852	0.373449		0.373449
AA2_FK	RSC	70.2	-134.64	7.70093	0.258135		0.258135
AA2_FL	RSC
AA2_FM	RSC	134.28	43.2	9.57442	0.613477	19.8178	0.613477	0.519594
AA2_FN	RSC	118.98	-169.2	5.36824	0.362698	44.0632	0.362698	0.50795
AA2_FO	RSC	73.26	-176.4	13.9832	0.305727	43.1678	0.305727	0.188663
AA2_FP	RSC	115.92	-169.56	8.66249	0.339664	88.0191	0.339664	0.330361
AA2_FQ	RSC
AA2_FR	RSC
AA2_FS	RSC
AA2_FT	RSC	100.62	-33.84	17.9294	0.320195		0.320195
AA2_FU	RSC	131.22	132.48	5.40385	0.475807		0.475807
AA2_FV	RSC
AA2_XE	RSC
AA2__K	RSC
AA2__L	RSC
AA2__M	RSC	146.52	5.76	6.23959	0.800242		0.800242
AA2__O	RSC	131.22	152.28	6.80034	0.587954		0.587954
AA2__P	RSC	155.52	0.36	16.5002	0.300272		0.300272
AA2__Q	RSC	85.5	171.36	3.2481	0.958458		0.958458
AA2__R	RSC
AA2__S	RSC	91.44	-167.4	1.81394	0.501668		0.501668
AA2__T	RSC	97.56	-5.76	9.19045	0.797165		0.797165
AA2__U	RSC	112.86	160.56	8.52219	0.639426		0.639426
AA2__V	RSC	112.86	-127.44	5.42842	0.656084		0.656084
AA2__X	RSC	82.44	134.64	2.97597	0.72845		0.72845
AA2__Y	RSC	128.16	-30.24	4.89155	0.66323		0.66323
AA2__Z	RSC	73.26	28.8	17.703	0.350294		0.350294
H65M_AA	CIN
H65M_AB	CIN
H65M_AC	CIN	24.48	158.76	14.5114	0.299565		0.299565
H65M_AD	CIN	146.52	-10.44	17.3565	0.694653		0.694653
H65M_AE	CIN	97.56	171.36	5.82121	0.337105		0.337105
H65M_AF	CIN
H65M_AG	CIN	97.56	134.64	11.3918	0.350605		0.350605
H65M_AI	CIN
H65M_AJ	CIN	6.12	51.84	10.8283	0.637416	35.6181	0.637416	0.581394
H65M_AK	CIN	149.58	-17.64	7.21522	0.340125	84.8502	0.340125	0.232727
H65M_AL	CIN	36.54	67.32	7.32397	0.402327	60.4327	0.402327	0.317893
H65M_AM	CIN	100.62	-120.6	6.66674	0.401409	36.6004	0.401409	0.457044
H65M_AN	CIN	57.96	173.16	28.0685	0.485909	40.6775	0.485909	0.497762
H65M_AO	CIN	57.96	-150.84	25.7483	0.53284	7.72035	0.53284	0.456081
H65M_AP	CIN	91.44	-2.52	29.0217	0.591153	19.4735	0.591153	0.57633
H65M_AQ	CIN	152.46	-38.16	21.6906	0.423101		0.423101
H65M_AR	CIN	88.56	-164.52	29.9893	0.340116	27.7903	0.340116	0.299841
H65M_AS	CIN	128.16	-79.92	8.20039	0.650148		0.650148
H65M_AT	CIN	27.54	38.88	45.8078	0.417506		0.417506
H65M_AU	CIN	134.28	9	19.3107	0.359298	12.0921	0.359298	0.511826
H65M_AV	CIN
H65M_AW	CIN	100.62	-154.8	10.6494	0.752762	9.64683	0.752762	0.83377
H65M_AX	CIN	91.44	9.36	13.3588	0.370986	4.07272	0.370986	0.30087
H65M_AY	CIN	134.28	-21.24	11.6677	0.492406		0.492406
H65M_BA	CIN	109.8	-179.64	31.5253	0.488493	82.5648	0.488493	0.337591
H65M_BB	CIN	39.6	0.36	12.5839	0.330345		0.330345
H65M_BC	CIN
H65M_BG	CIN	73.26	142.56	13.5693	0.373459	140.094	0.373459	0.255584
H65M_BH	CIN	39.6	171	16.704	0.399015	103.386	0.399015	0.310193
H65M_BI	CIN	85.5	119.52	10.5756	0.57814	116.847	0.57814	0.548907
H65M_BM	CIN
H65M_BN	CIN
H65M_BO	CIN	64.08	-16.56	53.1984	0.318724	22.1362	0.318724	0.236556
H65M_BP	CIN	115.92	170.28	15.6486	0.596369	12.4067	0.596369	0.485146
H65M_BS	CIN
H65M_BT	CIN
H65M_BX	CIN	112.86	-130.68	8.0046	0.543979	8.92207	0.543979	0.366135
H65M_BY	CIN
H65M_CA	CIN	128.16	-15.12	18.9733	0.273529	103.88	0.273529	0.205642
H65M_CE	CIN	103.68	136.8	26.9366	0.25168	75.1048	0.25168	0.363451
H65M_CF	CIN	134.28	-25.2	13.0377	0.397707	13.5922	0.397707	0.320894
H65M_CG	CIN	106.74	-12.24	37.8877	0.68923	24.5595	0.68923	0.578431
H65M_CH	CIN	79.38	-167.4	7.11882	0.254625	143.633	0.254625	0.352475
H65M_CK	CIN	94.5	-11.88	8.26137	0.447344		0.447344
H65M_CL	CIN	76.32	168.12	4.43671	0.677341		0.677341
H65M_CM	CIN	54.9	44.28	4.36338	0.305465		0.305465
H65M_CO	CIN	103.68	149.4	5.23538	0.285445		0.285445
H65M_CQ	CIN	88.56	155.88	1.35711	0.611274		0.611274
H65M_CR	CIN	33.48	43.92	1.66191	0.346189		0.346189
H65M_CT	CIN
H65M_CU	CIN	85.5	-18	6.02743	0.290366		0.290366
H65M_CY	CIN
H65M__B	CIN	67.14	-153.36	33.7694	0.411372	22.6601	0.411372	0.400122
H65M__D	CIN	91.44	55.44	25.749	0.597238	163.429	0.597238	0.543556
H65M__F	CIN
H65M__G	CIN	106.74	3.6	30.7815	0.650137	6.8814	0.650137	0.670864
H65M__J	CIN	73.26	-56.52	41.4001	0.264209	8.55434	0.264209	0.167681
H65M__K	CIN	57.96	151.56	52.7	0.316199	42.1966	0.316199	0.238934
H65M__L	CIN
H65M__M	CIN
H65M__N	CIN
H65M__O	CIN	70.2	138.6	10.6867	0.407497	26.4702	0.407497	0.27639
H65M__P	CIN	143.46	0.36	21.8139	0.577901	9.60517	0.577901	0.567386
H65M__Q	CIN	103.68	-136.08	9.96261	0.328874	38.7278	0.328874	0.334087
H65M__R	CIN	118.98	-30.96	17.7527	0.413672	51.1666	0.413672	0.285247
H65M__S	CIN	15.3	-123.48	8.98164	0.318054	113.536	0.318054	0.314214
H65M__T	CIN
H65M__U	CIN
H65M__V	CIN
H65M__X	CIN
H65M__Y	CIN	100.62	-167.4	34.2197	0.376808		0.376808
H65M__Z	CIN	82.44	-14.76	17.2631	0.333242		0.333242
H68M_AA	CIN
H68M_AB	CIN	97.56	-2.52	30.3366	0.328748		0.328748
H68M_AC	CIN	42.66	0.36	46.0113	0.301975		0.301975
H68M_AD	CIN	88.56	-149.04	18.9865	0.285984		0.285984
H68M_AE	CIN
H68M_AF	CIN
H68M_AG	CIN	61.02	169.92	18.3154	0.351424		0.351424
H68M_AH	CIN
H68M_AI	CIN
H68M_AJ	CIN	91.44	6.48	13.9548	0.431121	34.5068	0.431121	0.597035
H68M_AK	CIN
H68M_AL	CIN
H68M_AM	CIN
H68M_AN	CIN	51.84	-15.12	12.1689	0.529039	39.0513	0.529039	0.655869
H68M_AP	CIN	82.44	-30.24	29.6755	0.306992	38.9671	0.306992	0.330164
H68M_AQ	CIN
H68M_AR	CIN
H68M_AS	CIN	33.48	71.28	0.723184	0.561063	65.7072	0.561063	0.405037
H68M_AT	CIN
H68M_AU	CIN
H68M_AV	CIN	61.02	41.76	18.0149	0.61649		0.61649
H68M_AW	CIN
H68M_AX	CIN	109.8	128.88	1.69985	0.418041		0.418041
H68M_AY	CIN
H68M_AZ	CIN
H68M_BA	CIN
H68M_BB	CIN
H68M_BC	CIN
H68M_BE	CIN
H68M_BF	CIN
H68M_BG	CIN	42.66	140.04	17.1734	0.286256	34.0961	0.286256	0.249621
H68M_BH	CIN	82.44	9.36	96.5227	0.271189	24.5373	0.271189	0.0759601
H68M_BI	CIN
H68M_BK	CIN	91.44	24.84	16.8237	0.385046	25.4145	0.385046	0.297322
H68M_BL	CIN	85.5	-112.68	13.8406	0.493576	15.3161	0.493576	0.573005
H68M_BM	CIN	54.9	-29.16	4.04322	0.374536	50.5999	0.374536	0.223566
H68M_BO	CIN
H68M_BQ	CIN	149.58	174.24	2.45622	0.250785	55.3725	0.250785	0.301366
H68M_BS	CIN
H68M_BT	CIN	100.62	-164.16	9.34785	0.490413	36.7529	0.490413	0.203541
H68M_BU	CIN
H68M_BW	CIN	51.84	15.84	7.33271	0.315593	52.0817	0.315593	0.247556
H68M_BX	CIN
H68M_BY	CIN
H68M_BZ	CIN	36.54	56.88	10.3697	0.532797	26.5171	0.532797	0.634125
H68M_CB	CIN	57.96	3.96	14.2058	0.612002		0.612002
H68M_CE	CIN	100.62	-170.28	4.96395	0.528386	10.9112	0.528386	0.347385
H68M_CG	CIN	103.68	15.84	9.48145	0.475629	12.6895	0.475629	0.369634
H68M_CI	CIN
H68M_CJ	CIN	97.56	-155.16	13.8583	0.636271	29.6171	0.636271	0.55647
H68M_CK	CIN
H68M_CL	CIN	100.62	-173.52	19.7917	0.377221	6.12	0.377221	0.347091
H68M_CM	CIN
H68M_CN	CIN	88.56	-18	15.6886	0.505946		0.505946
H68M_CO	CIN	128.16	138.24	21.0199	0.282872	46.7662	0.282872	0.243835
H68M_CQ	CIN	140.4	-13.68	18.7592	0.270343	60.5412	0.270343	0.260817
H68M_CR	CIN	45.72	-25.2	3.25443	0.34368		0.34368
H68M_CS	CIN
H68M_CT	CIN	9.18	-17.64	11.1024	0.631945	5.6516	0.631945	0.70882
H68M_CU	CIN	24.48	-42.84	6.18324	0.744089	15.4084	0.744089	0.631183
H68M_CV	CIN	115.92	-9.72	8.60775	0.345513	48.4659	0.345513	0.424361
H68M_CW	CIN
H68M_CX	CIN	76.32	78.12	14.254	0.500754	7.03428	0.500754	0.44008
H68M_CY	CIN	106.74	-170.28	14.8052	0.418267	94.0003	0.418267	0.330064
H68M_CZ	CIN	88.56	-179.64	9.49427	0.276238	12.5993	0.276238	0.508239
H68M_DA	CIN	85.5	-149.04	5.56226	0.607298		0.607298
H68M_DB	CIN	15.3	-44.64	18.1491	0.606204	30.8725	0.606204	0.52969
H68M_DC	CIN
H68M_DD	CIN	146.52	33.12	9.36077	0.425932	99.1077	0.425932	0.263044
H68M_DE	CIN	146.52	-5.04	26.1871	0.277678	138.922	0.277678	0.432077
H68M_DG	CIN	85.5	-155.16	5.47488	0.489322		0.489322
H68M_DH	CIN	128.16	23.4	9.66778	0.412842		0.412842
H68M_DI	CIN	94.5	91.8	1.96402	0.427004	20.8895	0.427004	0.432658
H68M_DJ	CIN	48.78	-135.72	2.83678	0.446697	73.1408	0.446697	0.331585
H68M_DL	CIN
H68M_DM	CIN	36.54	-56.16	3.85988	0.350044	118.811	0.350044	0.388085
H68M_DN	CIN	128.16	130.68	16.3499	0.271931	44.0197	0.271931	0.413362
H68M_DO	CIN	18.36	47.88	6.75513	0.368921	46.8567	0.368921	0.370613
H68M_DP	CIN	109.8	-9.36	13.4344	0.289003	33.4622	0.289003	0.250834
H68M_DQ	CIN	18.36	38.16	15.1817	0.289986	17.7562	0.289986	0.432696
H68M_DR	CIN	48.78	156.24	9.13017	0.513362	45.6864	0.513362	0.331159
H68M_DS	CIN	57.96	79.56	12.2275	0.639413	46.8762	0.639413	0.626176
H68M_DT	CIN	57.96	3.96	6.16523	0.296095	24.5921	0.296095	0.220675
H68M_DU	CIN	97.56	-161.28	5.84173	0.748169	43.1784	0.748169	0.608321
H68M_DV	CIN
H68M_DW	CIN	82.44	-5.76	5.28547	0.482416	26.313	0.482416	0.273604
H68M_DX	CIN	146.52	82.08	0.985231	0.527432	106.924	0.527432	0.233242
H68M_DY	CIN
H68M_DZ	CIN	85.5	-72.72	3.06054	0.273504	44.8135	0.273504	0.195705
H68M_EA	CIN
H68M_EC	CIN	76.32	-92.88	7.37477	0.440362	44.9252	0.440362	0.295295
H68M_ED	CIN	64.08	-9.72	8.29868	0.400614	10.5692	0.400614	0.110574
H68M_EG	CIN	79.38	9.72	6.17416	0.311833	86.6471	0.311833	0.125128
H68M_EH	CIN	91.44	-173.52	4.02634	0.409291	56.882	0.409291	0.248001
H68M_EI	CIN
H68M_EJ	CIN
H68M_EK	CIN
H68M_EL	CIN	67.14	-19.44	10.2931	0.569122	10.0525	0.569122	0.476277
H68M_EM	CIN	64.08	0.36	17.8266	0.438705	23.0691	0.438705	0.457854
H68M_EN	CIN	152.46	-51.12	1.26474	0.464316	15.3081	0.464316	0.452826
H68M_EO	CIN	131.22	76.32	1.65515	0.516072	33.5148	0.516072	0.460516
H68M_EP	CIN	97.56	168.12	18.3367	0.500881	6.77296	0.500881	0.502446
H68M_EQ	CIN	91.44	6.48	7.62287	0.281079	21.6018	0.281079	0.294019
H68M_ER	CIN	97.56	155.88	11.0323	0.591745	27.9886	0.591745	0.599493
H68M_ES	CIN	125.1	70.2	3.87072	0.384054	6.97839	0.384054	0.362377
H68M_ET	CIN
H68M_EU	CIN	82.44	-78.84	6.61709	0.311573	9.6232	0.311573	0.431189
H68M_EV	CIN
H68M_EW	CIN	79.38	158.76	9.12481	0.46556	60.5009	0.46556	0.438551
H68M_EY	CIN	88.56	-100.44	8.86707	0.39043	27.5421	0.39043	0.38294
H68M_FA	CIN	21.42	114.84	9.74278	0.280662	14.5857	0.280662	0.207625
H68M_FC	CIN	33.48	-59.76	6.88057	0.425449	16.1441	0.425449	0.337936
H68M_FD	CIN	82.44	-8.64	15.8101	0.297888	12.2025	0.297888	0.273347
H68M_FE	CIN	9.18	-107.64	9.347	0.332063	9.65341	0.332063	0.288841
H68M_FQ	CIN
H68M_FS	CIN	103.68	46.8	2.36807	0.479427	39.834	0.479427	0.393531
H68M__A	CIN	97.56	-8.64	6.0816	0.418213		0.418213
H68M__B	CIN	79.38	143.28	2.34308	0.586547		0.586547
H68M__C	CIN	70.2	-19.08	11.1979	0.744832		0.744832
H68M__D	CIN	73.26	-9	10.8023	0.674953		0.674953
H68M__E	CIN	70.2	0.36	15.9527	0.534636		0.534636
H68M__G	CIN
H68M__H	CIN	122.04	-3.24	6.3989	0.81185		0.81185
H68M__J	CIN	137.34	63.36	10.5719	0.535886		0.535886
H68M__K	CIN	125.1	-47.52	23.5221	0.513895		0.513895
H68M__L	CIN	140.4	24.12	5.26218	0.593061	6.48223	0.593061	0.756678
H68M__M	CIN	100.62	152.28	9.24257	0.566476		0.566476
H68M__N	CIN
H68M__O	CIN	85.5	-179.64	35.5172	0.399077		0.399077
H68M__P	CIN	97.56	107.28	13.3794	0.320117		0.320117
H68M__Q	CIN	94.5	-2.52	5.6191	0.436531		0.436531
H68M__S	CIN	88.56	-179.64	23.1985	0.361717	5.94	0.361717	0.425755
H68M__U	CIN	67.14	-159.84	20.0363	0.482351	34.5658	0.482351	0.519862
H68M__V	CIN
H68M__W	CIN	57.96	-154.44	3.76301	0.707491	15.643	0.707491	0.771162
H68M__X	CIN	9.18	-17.64	20.6206	0.436276	20.4697	0.436276	0.369867
H68M__Y	CIN	100.62	161.64	6.7707	0.544405	19.6467	0.544405	0.490656
H69M_AA	CIN
H69M_AB	CIN
H69M_AC	CIN
H69M_AD	CIN	94.5	-72.72	28.9851	0.313067	21.4282	0.313067	0.190218
H69M_AE	CIN	33.48	93.24	8.54525	0.442102		0.442102
H69M_AF	CIN	76.32	-68.04	0.892291	0.733652		0.733652
H69M_AG	CIN
H69M_AH	CIN	57.96	7.56	28.0839	0.345174		0.345174
H69M_AI	CIN	36.54	-56.16	9.82755	0.534388	61.1488	0.534388	0.233235
H69M_AJ	CIN
H69M_AK	CIN	76.32	12.6	14.5609	0.576088	6.7192	0.576088	0.570538
H69M_AL	CIN	57.96	-6.84	10.6464	0.683965	18.336	0.683965	0.512344
H69M_AM	CIN	100.62	-173.52	78.4312	0.281174	138.675	0.281174	0.252233
H69M_AN	CIN	88.56	-45.36	30.7339	0.299987	18.2665	0.299987	0.279005
H69M_AO	CIN	125.1	40.68	9.52672	0.311696	40.894	0.311696	0.265497
H69M_AP	CIN	48.78	108.36	14.1137	0.634416	19.2496	0.634416	0.478561
H69M_AR	CIN	27.54	-19.08	35.9822	0.628692	2.99489	0.628692	0.468775
H69M_AS	CIN	118.98	31.68	9.14487	0.603496	3.75163	0.603496	0.716699
H69M_AT	CIN
H69M_AU	CIN	57.96	-28.44	21.0152	0.650208		0.650208
H69M_AV	CIN	155.52	-107.64	1.93017	0.794999	104.892	0.794999	0.457071
H69M_AW	CIN	76.32	-173.52	27.3513	0.33847	12.8714	0.33847	0.467608
H69M_AX	CIN
H69M_AY	CIN	73.26	161.28	28.3244	0.526761	131.209	0.526761	0.502498
H69M_AZ	CIN	24.48	36.36	21.1808	0.606944	19.4763	0.606944	0.416899
H69M_BA	CIN	61.02	-13.32	11.4923	0.334127	12.3998	0.334127	0.303797
H69M_BB	CIN	51.84	-7.2	47.3962	0.46195	13.0832	0.46195	0.473018
H69M_BC	CIN	106.74	-163.8	36.6732	0.358337	5.86041	0.358337	0.320791
H69M_BD	CIN	118.98	-6.48	9.11852	0.621926	12.9095	0.621926	0.486622
H69M_BE	CIN	91.44	-142.92	17.2412	0.794406	11.1552	0.794406	0.703695
H69M_BF	CIN
H69M_BG	CIN	100.62	93.6	3.28263	0.369751		0.369751
H69M_BH	CIN
H69M_BI	CIN	64.08	-2.88	19.6969	0.2881	6.12	0.2881	0.256197
H69M_BJ	CIN
H69M_BM	CIN
H69M_BO	CIN
H69M_BQ	CIN	164.7	-111.96	1.21646	0.592534	25.5856	0.592534	0.581135
H69M_BR	CIN	42.66	-39.96	12.6122	0.587132	112.505	0.587132	0.625373
H69M__A	CIN	118.98	-151.92	9.6283	0.342835		0.342835
H69M__B	CIN
H69M__C	CIN	122.04	3.96	25.2128	0.537615		0.537615
H69M__D	CIN	70.2	-28.44	13.5929	0.436791		0.436791
H69M__E	CIN
H69M__F	CIN	30.42	-179.64	14.3082	0.281536	42.84	0.281536	0.304257
H69M__G	CIN	115.92	92.16	6.20714	0.811677		0.811677
H69M__H	CIN	112.86	-143.64	14.1947	0.383526	48.8353	0.383526	0.397161
H69M__K	CIN
H69M__L	CIN
H69M__M	CIN	64.08	136.08	29.857	0.510501	12.0486	0.510501	0.532991
H69M__N	CIN	152.46	154.8	8.04244	0.668266		0.668266
H69M__P	CIN	39.6	-65.88	12.1185	0.255447	4.20439	0.255447	0.299683
H69M__Q	CIN	128.16	42.48	11.3223	0.445338	11.0368	0.445338	0.415526
H69M__R	CIN	64.08	-40.32	2.9088	0.728967	13.0539	0.728967	0.59354
H69M__S	CIN	48.78	-15.48	20.6121	0.282936	4.51711	0.282936	0.200773
H69M__T	CIN	48.78	-23.76	18.107	0.311767	10.1563	0.311767	0.201669
H69M__U	CIN	54.9	73.8	3.41071	0.434939		0.434939
H69M__V	CIN	134.28	-55.44	5.45329	0.477315	119.008	0.477315	0.438113
H69M__X	CIN
H69M__Y	CIN	24.48	-6.84	19.2591	0.389278	39.8135	0.389278	0.291863
H69M__Z	CIN	61.02	152.64	15.0206	0.437351		0.437351
H71M_AC	ADN	15.3	135.36	12.2785	0.492192		0.492192
H71M_AF	ADN	48.78	144.36	9.81677	0.3504		0.3504
H71M_AH	ADN	88.56	-27	25.4752	0.549447		0.549447
H71M_AI	ADN	118.98	-6.48	12.0665	0.542687		0.542687
H71M_AJ	ADN	115.92	-13.32	4.09834	0.618298		0.618298
H71M_AS	ADN	112.86	170.64	23.271	0.721874	16.6534	0.721874	0.636952
H71M_AU	ADN	15.3	-89.64	9.70394	0.587563	17.0866	0.587563	0.539795
H71M_AV	ADN	91.44	-11.88	28.7275	0.588958	18.3542	0.588958	0.554704
H71M_AW	ADN	100.62	174.24	14.7136	0.841832	8.61528	0.841832	0.679306
H71M_AY	ADN	97.56	-170.64	17.6577	0.78326	14.8808	0.78326	0.76276
H71M_BA	ADN	79.38	-154.8	18.6731	0.464675		0.464675
H71M_BB	ADN	79.38	3.6	23.3583	0.661652	25.047	0.661652	0.558335
H71M_BC	ADN	76.32	-18.36	34.7134	0.432823		0.432823
H71M_BD	ADN	112.86	-22.68	25.2831	0.533455		0.533455
H71M_BE	ADN	27.54	19.8	23.7433	0.336816		0.336816
H71M_BF	ADN	106.74	-167.04	6.20793	0.816043	30.3465	0.816043	0.787283
H71M_BG	ADN	109.8	-76.68	8.99794	0.446834	25.5086	0.446834	0.515185
H71M_BH	ADN	42.66	126.36	22.9773	0.339207	94.7775	0.339207	0.39211
H71M_BI	ADN	103.68	-173.52	15.4562	0.84617	15.0383	0.84617	0.790806
H71M_BJ	ADN	94.5	171.36	44.2624	0.557613	28.3678	0.557613	0.432214
H71M_BK	ADN	48.78	-179.64	39.0911	0.507896		0.507896
H71M_BL	ADN	67.14	-137.16	28.926	0.31928		0.31928
H71M_BM	ADN
H71M_BN	ADN
H71M_BO	ADN
H71M_BP	ADN
H71M_BQ	ADN
H71M_BR	ADN	79.38	9.72	34.6099	0.762073	18.4046	0.762073	0.778337
H71M_HM	ADN	61.02	-72.36	10.3016	0.419459		0.419459
H71M__D	ADN	36.54	-169.2	26.5209	0.548194		0.548194
H71M__G	ADN	27.54	-134.64	18.0882	0.468404		0.468404
H71M__J	ADN	100.62	6.48	44.945	0.562303		0.562303
H71M__K	ADN	106.74	-2.88	43.5843	0.806782		0.806782
H71M__T	ADN	94.5	-155.16	11.4862	0.683709		0.683709
H71M__Z	ADN	100.62	-154.8	5.11582	0.797422		0.797422
H72M__D	ADN	88.56	-18	27.4264	0.375069	19.2803	0.375069	0.34312
H72M__E	ADN	67.14	13.32	14.0978	0.2812		0.2812
H72M__F	ADN	88.56	3.24	12.708	0.274529		0.274529
H72M__G	ADN	94.5	-149.04	20.4104	0.352662		0.352662
H72M__H	ADN	85.5	-2.52	16.8456	0.405007		0.405007
H72M__I	ADN	79.38	-164.16	32.5188	0.332045		0.332045
H72M__K	ADN	61.02	-158.76	23.0415	0.318974	15.4306	0.318974	0.391989
H72M__L	ADN	91.44	3.24	18.0694	0.272932		0.272932
H72M__M	ADN	67.14	167.4	18.7606	0.275065	74.7846	0.275065	0.357704
H72M__N	ADN
H72M__O	ADN	76.32	143.28	11.7043	0.39047		0.39047
H72M__S	ADN	155.52	-14.04	23.2454	0.628994	82.3072	0.628994	0.270123
H72M__T	ADN
H74M_AA	CIN
H74M_AB	CIN
H74M_AC	CIN
H74M_AD	CIN
H74M_AG	CIN	161.64	95.04	1.88764	0.41901		0.41901
H74M_AK	CIN
H74M_AL	CIN	88.56	-149.04	6.97062	0.419698		0.419698
H74M_AM	CIN	94.5	21.6	26.2175	0.484208		0.484208
H74M_AN	CIN
H74M_AO	CIN	76.32	-111.24	3.51054	0.514708		0.514708
H74M_AP	CIN	94.5	70.56	1.33101	0.793387		0.793387
H74M_AV	CIN	122.04	119.16	2.31576	0.606533		0.606533
H74M_AW	CIN
H74M_AY	CIN	94.5	18.72	27.3248	0.353116		0.353116
H74M_AZ	CIN	18.36	-18.72	1.22849	0.514995		0.514995
H74M_CX	CIN	73.26	114.12	39.5165	0.410711		0.410711
H74M_MM	CIN	73.26	-145.08	7.74076	0.559555		0.559555
H74M__D	CIN
H74M__F	CIN	88.56	110.16	10.8113	0.454005		0.454005
H74M__G	CIN
H74M__M	CIN	42.66	-120.96	7.17471	0.382357		0.382357
H74M__O	CIN	76.32	3.6	17.1704	0.452134		0.452134
H74M__S	CIN	146.52	-59.76	17.1913	0.97262		0.97262
H74M__V	CIN
H74M__W	CIN
H74M__Y	CIN
H74M__Z	CIN
I10M3__A	ADN
I10M3__B	ADN
I10M3__C	ADN
I10M3__D	ADN	76.32	-5.76	11.0655	0.607188	18.5487	0.607188	0.674744
I10M3__E	ADN
I10M3__F	ADN	6.12	-51.12	9.15466	0.354482		0.354482
I29M_1U	ADN	91.44	-179.64	3.5226	0.61355		0.61355
I29M_AA	ADN
I29M_AB	ADN	115.92	-9.72	0.894768	0.883754		0.883754
I29M_AC	ADN
I29M_AD	ADN
I29M_AF	ADN	146.52	-136.08	4.15609	0.427564	31.8366	0.427564	0.341728
I29M__M	ADN	88.56	-167.4	3.15938	0.525966	9.44867	0.525966	0.492308
I29M__Q	ADN
I29M__R	ADN	45.72	-98.28	2.09978	0.693462		0.693462
I29M__S	ADN	73.26	158.4	50.132	0.305374	14.3629	0.305374	0.337172
I29M__T	ADN
I29M__U	ADN	143.46	-148.68	0.621822	0.867063	26.3896	0.867063	0.584841
I29M__V	ADN	18.36	-132.12	0.825172	0.73277		0.73277
I29M__W	ADN	109.8	-2.88	0.925207	0.834596	54.3051	0.834596	0.76996
I29M__Z	ADN	131.22	172.44	4.74741	0.440587	12.2802	0.440587	0.341728
AA18__A	RSC
AA18__B	RSC
AA18__C	RSC
AA18__F	RSC	42.66	18.36	24.8626	0.340469	27.5182	0.340469	0.249976
AA18__G	RSC
AA18__H	RSC
AA18__I	RSC
AA18__J	RSC
AA20_AA	RSC
AA20_AB	RSC	76.32	-145.44	2.46962	0.955829	84.7679	0.955829	0.932092
AA20_AC	RSC	85.5	-112.68	11.6583	0.702603	34.7011	0.702603	0.747254
AA20_AD	RSC	109.8	96.84	8.46253	0.571434	19.0104	0.571434	0.685069
AA20_AE	RSC
AA20__A	RSC
AA20__B	RSC	39.6	71.28	5.3932	0.5323	89.1988	0.5323	0.620902
AA20__D	RSC	128.16	15.84	9.86952	0.413533	15.7408	0.413533	0.37654
AA20__E	RSC	106.74	-179.64	17.2262	0.363082	20.1066	0.363082	0.346743
AA20__F	RSC	82.44	171.36	6.81033	0.641547	21.8861	0.641547	0.641446
AA20__G	RSC	94.5	-11.88	16.1115	0.323378	15.0731	0.323378	0.262726
AA20__H	RSC	122.04	18.36	24.0039	0.596894	10.2076	0.596894	0.593308
AA20__I	RSC	88.56	-170.64	19.3471	0.311374	35.2158	0.311374	0.177595
AA20__J	RSC	33.48	-21.6	28.9612	0.439013	33.6973	0.439013	0.529867
AA20__K	RSC	94.5	-14.76	11.039	0.694121		0.694121
AA20__L	RSC	27.54	25.92	16.0544	0.395268	63.522	0.395268	0.389011
AA20__M	RSC	42.66	-80.64	3.05929	0.558129	6.16847	0.558129	0.61887
AA20__N	RSC	112.86	173.88	3.95776	0.709393	7.23446	0.709393	0.715823
AA20__O	RSC
AA20__P	RSC	134.28	-64.08	4.91418	0.720593	16.0149	0.720593	0.786175
AA20__Q	RSC	97.56	-176.76	34.3419	0.381917	113.963	0.381917	0.377606
AA20__R	RSC	91.44	-140.04	8.28829	0.757058	21.2332	0.757058	0.423084
AA20__S	RSC	115.92	-122.04	3.13411	0.859655	6.66982	0.859655	0.726403
AA20__T	RSC	21.42	33.12	2.89142	0.75521	98.9686	0.75521	0.74795
AA20__U	RSC	70.2	6.84	19.1955	0.312836	17.4626	0.312836	0.358094
AA20__V	RSC	109.8	90.36	3.69485	0.562766	77.118	0.562766	0.628524
AA20__X	RSC	54.9	7.56	21.4321	0.348285	24.4997	0.348285	0.353582
AA20__Y	RSC	112.86	-146.88	9.47315	0.310326	17.0395	0.310326	0.280751
AA20__Z	RSC

## Sheet: Figure_6
		Fig6	Fig6	Fig6e	Fig6f	Fig6g	Fig6g	Fig6g
Neuron Name	Region	Peak_Correlation	Peak_Correlation_Is_Significant	w_peak	w_peak	Gravity	Visual	Significant
H51M__A	ADN
H51M__B	ADN
H51M__C	ADN
H51M__D	ADN
H51M__E	ADN
H51M__G	ADN
H51M__H	ADN
H51M__I	ADN
H51M__J	ADN
H51M__K	ADN
H51M__L	ADN
H51M__M	ADN
H51M__N	ADN
H51M__O	ADN
H54M_AA	ADN
H54M_AB	ADN
H54M_AC	ADN
H54M_AD	ADN
H54M_AE	ADN
H54M_AF	ADN
H54M_AG	ADN
H54M_AH	ADN
H54M_AI	ADN
H54M_AJ	ADN
H54M_AK	ADN
H54M_AL	ADN
H54M__A	ADN
H54M__B	ADN
H54M__C	ADN
H54M__D	ADN
H54M__E	ADN
H54M__F	ADN
H54M__G	ADN
H54M__H	ADN
H54M__I	ADN
H54M__J	ADN
H54M__K	ADN
H54M__L	ADN
H54M__M	ADN
H54M__N	ADN
H54M__O	ADN
H54M__P	ADN
H54M__Q	ADN
H54M__R	ADN
H54M__S	ADN
H54M__T	ADN
H54M__U	ADN
H54M__V	ADN
H54M__W	ADN
H54M__X	ADN
H54M__Z	ADN
H59M_AA	ADN
H59M_AB	ADN
H59M_AC	ADN
H59M_AD	ADN
H59M_AE	ADN
H59M_AF	ADN
H59M_AG	ADN
H59M_AH	ADN
H59M_AJ	ADN
H59M_AL	ADN
H59M_AM	ADN
H59M_AN	ADN
H59M_AO	ADN
H59M_AP	ADN
H59M_AQ	ADN
H59M_AR	ADN
H59M_AS	ADN
H59M_AT	ADN
H59M_AU	ADN
H59M_AW	ADN
H59M_AY	ADN
H59M_AZ	ADN
H59M_BA	ADN
H59M__B	ADN
H59M__C	ADN
H59M__D	ADN
H59M__E	ADN
H59M__F	ADN
H59M__G	ADN
H59M__H	ADN
H59M__I	ADN
H59M__M	ADN
H59M__N	ADN
H59M__O	ADN
H59M__Q	ADN
H59M__R	ADN
H59M__T	ADN
H59M__V	ADN
H59M__W	ADN
H59M__X	ADN
H59M__Y	ADN
H59M__Z	ADN
AA1_AA	RSC		0
AA1_AB	RSC		0
AA1_AC	RSC
AA1_AD	RSC		0
AA1_AE	RSC		0
AA1_AF	RSC		0
AA1_AG	RSC		0
AA1_AH	RSC
AA1_AI	RSC
AA1_AJ	RSC
AA1_AK	RSC		0
AA1_AL	RSC
AA1_AM	RSC
AA1_AN	RSC
AA1_AO	RSC		0
AA1_AP	RSC		0
AA1_AR	RSC
AA1_AS	RSC
AA1_AT	RSC		0
AA1_AU	RSC		0
AA1_AV	RSC
AA1_AW	RSC
AA1_AX	RSC
AA1_AY	RSC
AA1_AZ	RSC		0
AA1_BA	RSC
AA1_BB	RSC		0
AA1_BC	RSC		0
AA1__A	RSC		0
AA1__B	RSC		0
AA1__C	RSC		0
AA1__D	RSC		0
AA1__E	RSC
AA1__F	RSC		0
AA1__G	RSC
AA1__H	RSC		0
AA1__I	RSC
AA1__J	RSC		0
AA1__K	RSC		0
AA1__L	RSC
AA1__M	RSC
AA1__N	RSC		0
AA1__O	RSC
AA1__P	RSC
AA1__Q	RSC
AA1__R	RSC
AA1__S	RSC		0
AA1__T	RSC		0
AA1__V	RSC		0					0
AA1__W	RSC
AA1__X	RSC		0
AA1__Y	RSC		0
AA1__Z	RSC		0
AA2_AA	RSC		0
AA2_AC	RSC		0
AA2_AE	RSC		0
AA2_AF	RSC		0
AA2_AH	RSC
AA2_AJ	RSC		0
AA2_AL	RSC		0
AA2_AM	RSC		0
AA2_AN	RSC		0
AA2_AX	RSC		0
AA2_AY	RSC		0
AA2_AZ	RSC		0
AA2_BA	RSC		0
AA2_BB	RSC
AA2_BC	RSC		0
AA2_BF	RSC
AA2_BH	RSC
AA2_BL	RSC
AA2_BM	RSC
AA2_BN	RSC	0.234708	0
AA2_BO	RSC	0.707459	1	1.474	1.682
AA2_BP	RSC	0.530889	1	1.931	1.479
AA2_BQ	RSC
AA2_BT	RSC	0.426081	1	1.248	1.24
AA2_BU	RSC
AA2_BV	RSC
AA2_BX	RSC
AA2_BZ	RSC	0.51493	1	1.272	1.227
AA2_CA	RSC	0.814486	1	1.06	0.922
AA2_CB	RSC	0.626272	1	1.319	1.08
AA2_CC	RSC		0
AA2_CD	RSC
AA2_CE	RSC	0.457237	1	0.957	0.629
AA2_CF	RSC	0.67423	1	1.355	1.407
AA2_CG	RSC	0.249735	1	0.857	1.242
AA2_CH	RSC	0.373449	1	1.077	0.997
AA2_CI	RSC
AA2_CK	RSC	0.658859	1	1.199	1.119
AA2_CL	RSC		0
AA2_CM	RSC		0
AA2_CN	RSC
AA2_CO	RSC							0
AA2_CP	RSC
AA2_CR	RSC
AA2_CS	RSC		0
AA2_CT	RSC
AA2_CU	RSC		0
AA2_CV	RSC		0
AA2_CW	RSC
AA2_CX	RSC		0
AA2_CY	RSC		0
AA2_CZ	RSC
AA2_DA	RSC
AA2_DK	RSC
AA2_DO	RSC
AA2_DQ	RSC
AA2_DR	RSC
AA2_DS	RSC	0.322175	1	0.912	0.635
AA2_DT	RSC	0.119429	0
AA2_DU	RSC		0
AA2_DV	RSC	0.768794	1	1.247	1.245
AA2_DW	RSC	0.753233	1	1.135	1.184
AA2_DX	RSC
AA2_DY	RSC		0
AA2_DZ	RSC
AA2_EA	RSC		0
AA2_EB	RSC
AA2_EC	RSC
AA2_ED	RSC
AA2_EE	RSC
AA2_EF	RSC	0.755657	1	1.017	1.227
AA2_EG	RSC	0.885396	1	1.039	1.243
AA2_EH	RSC		0
AA2_EI	RSC							0
AA2_EJ	RSC		0
AA2_EK	RSC
AA2_EL	RSC		0
AA2_EM	RSC		0
AA2_EN	RSC		0
AA2_EO	RSC		0
AA2_EP	RSC		0
AA2_EQ	RSC		0
AA2_ER	RSC
AA2_ES	RSC
AA2_ET	RSC		0
AA2_EU	RSC		0
AA2_EV	RSC	0.949781	1	1.005	1.006
AA2_EW	RSC	0.535026	1	0.955	0.814
AA2_EX	RSC		0
AA2_EY	RSC	0.628599	1	0.786	0.684
AA2_EZ	RSC		0
AA2_FA	RSC	0.816713	1	0.895	0.975
AA2_FC	RSC							0
AA2_FF	RSC	0.442444	1	1.279	1.431	0.325681	0.293412	0
AA2_FH	RSC		0
AA2_FI	RSC		0
AA2_FJ	RSC		0
AA2_FK	RSC		0
AA2_FL	RSC
AA2_FM	RSC	0.614025	1	1.051	0.928
AA2_FN	RSC	0.147266	0
AA2_FO	RSC	0.444633	1	1.177	1.355
AA2_FP	RSC	0.315256	1	1.338	1.527
AA2_FQ	RSC
AA2_FR	RSC
AA2_FS	RSC
AA2_FT	RSC		0
AA2_FU	RSC		0					0
AA2_FV	RSC
AA2_XE	RSC
AA2__K	RSC
AA2__L	RSC
AA2__M	RSC		0
AA2__O	RSC		0
AA2__P	RSC		0
AA2__Q	RSC		0
AA2__R	RSC
AA2__S	RSC		0
AA2__T	RSC		0
AA2__U	RSC		0
AA2__V	RSC		0
AA2__X	RSC		0
AA2__Y	RSC		0					0
AA2__Z	RSC		0
H65M_AA	CIN							0
H65M_AB	CIN
H65M_AC	CIN		0					0
H65M_AD	CIN		0					0
H65M_AE	CIN		0
H65M_AF	CIN
H65M_AG	CIN		0
H65M_AI	CIN							0
H65M_AJ	CIN		0					0
H65M_AK	CIN		0
H65M_AL	CIN		0
H65M_AM	CIN		0
H65M_AN	CIN		0					0
H65M_AO	CIN		0					0
H65M_AP	CIN	0.227077	1	2	1.898
H65M_AQ	CIN		0
H65M_AR	CIN		0
H65M_AS	CIN		0
H65M_AT	CIN		0
H65M_AU	CIN		0
H65M_AV	CIN
H65M_AW	CIN	0.689075	1	1.353	1.065
H65M_AX	CIN	0.26982	1	2	1.863	0.0322527	0.0591425	0
H65M_AY	CIN		0					0
H65M_BA	CIN	0.314751	1	2	1.657
H65M_BB	CIN		0					0
H65M_BC	CIN
H65M_BG	CIN	0.559473	1	1.779	1.393
H65M_BH	CIN	0.641263	1	0.899	0.876
H65M_BI	CIN	0.327216	1	0.502	0.303	0.249643	0.214938	0
H65M_BM	CIN
H65M_BN	CIN					0.285912	0.209539	1
H65M_BO	CIN	0.752781	1	0.99	1.155
H65M_BP	CIN	0.865781	1	1.171	1.072	0.029698	0	0
H65M_BS	CIN
H65M_BT	CIN
H65M_BX	CIN		0					0
H65M_BY	CIN
H65M_CA	CIN		0
H65M_CE	CIN	0.0642553	0
H65M_CF	CIN	0.443089	1	1.464	1.569
H65M_CG	CIN		0
H65M_CH	CIN	0.0843939	0
H65M_CK	CIN		0					0
H65M_CL	CIN		0
H65M_CM	CIN	0.39011	1	0.704	0.585
H65M_CO	CIN		0
H65M_CQ	CIN	0.363689	1	0.838	1.115
H65M_CR	CIN	0.133279	0
H65M_CT	CIN
H65M_CU	CIN	0.354711	1	1.105	1.414
H65M_CY	CIN
H65M__B	CIN	0.559362	1	0.747	1.031
H65M__D	CIN	0.806667	1	1.03	0.89
H65M__F	CIN
H65M__G	CIN	0.617637	1	0.714	0.805	0.406722	0.243569	1
H65M__J	CIN	0.560716	1	1.012	0.952
H65M__K	CIN	0.506286	1	1.064	1.035
H65M__L	CIN
H65M__M	CIN
H65M__N	CIN
H65M__O	CIN	0.538168	1	1.091	0.821	0.544937	0.423085	1
H65M__P	CIN	0.775163	1	1.027	0.996
H65M__Q	CIN	0.480503	1	0.85	0.74
H65M__R	CIN	0.462454	1	1.124	0.726	0.404731	0.367977	0
H65M__S	CIN	0.477307	1	0.799	0.57
H65M__T	CIN
H65M__U	CIN
H65M__V	CIN
H65M__X	CIN
H65M__Y	CIN		0
H65M__Z	CIN		0					0
H68M_AA	CIN							0
H68M_AB	CIN		0
H68M_AC	CIN		0
H68M_AD	CIN		0
H68M_AE	CIN
H68M_AF	CIN
H68M_AG	CIN		0
H68M_AH	CIN
H68M_AI	CIN
H68M_AJ	CIN		0
H68M_AK	CIN
H68M_AL	CIN
H68M_AM	CIN					0.120606	0.122154	0
H68M_AN	CIN	0.569834	1	0.968	0.778
H68M_AP	CIN	0.231314	0
H68M_AQ	CIN
H68M_AR	CIN
H68M_AS	CIN		0
H68M_AT	CIN
H68M_AU	CIN
H68M_AV	CIN		0
H68M_AW	CIN
H68M_AX	CIN		0
H68M_AY	CIN
H68M_AZ	CIN
H68M_BA	CIN
H68M_BB	CIN
H68M_BC	CIN
H68M_BE	CIN
H68M_BF	CIN
H68M_BG	CIN		0
H68M_BH	CIN		0
H68M_BI	CIN
H68M_BK	CIN		0					0
H68M_BL	CIN		0
H68M_BM	CIN		0
H68M_BO	CIN
H68M_BQ	CIN		0
H68M_BS	CIN
H68M_BT	CIN		0
H68M_BU	CIN
H68M_BW	CIN		0
H68M_BX	CIN
H68M_BY	CIN
H68M_BZ	CIN	0.77493	1	1.196	1.142
H68M_CB	CIN		0
H68M_CE	CIN	0.560612	1	1.189	0.968	0	0	0
H68M_CG	CIN	0.539057	1	0.853	1.377
H68M_CI	CIN
H68M_CJ	CIN	0.818757	1	1.096	1.082	0.085911	0	0
H68M_CK	CIN
H68M_CL	CIN	0.725147	1	1.167	0.988
H68M_CM	CIN
H68M_CN	CIN		0					0
H68M_CO	CIN	0.534295	1	0.893	0.882
H68M_CQ	CIN	0.128249	0
H68M_CR	CIN		0
H68M_CS	CIN
H68M_CT	CIN	0.77667	1	1.067	1.158
H68M_CU	CIN		0
H68M_CV	CIN	0.497215	1	1.403	1.468
H68M_CW	CIN
H68M_CX	CIN	0.869961	1	1.047	0.999
H68M_CY	CIN	0.120999	0
H68M_CZ	CIN	0.54069	1	0.546	0.428
H68M_DA	CIN		0
H68M_DB	CIN	0.738564	1	0.989	0.963
H68M_DC	CIN
H68M_DD	CIN		0
H68M_DE	CIN	0.518778	1	1.159	0.892
H68M_DG	CIN		0
H68M_DH	CIN	0.727506	1	1.041	1.091
H68M_DI	CIN	0.1754	0		0.724
H68M_DJ	CIN	0.261703	1	0.748
H68M_DL	CIN
H68M_DM	CIN	0.23718	1	0.93
H68M_DN	CIN	0.576526	1	0.776	1.003
H68M_DO	CIN	0.809404	1	0.956	0.913
H68M_DP	CIN	0.618282	1	1.086	1.091
H68M_DQ	CIN	0.585776	1	1.529	1.428
H68M_DR	CIN	0.165906	0
H68M_DS	CIN	0.106878	0
H68M_DT	CIN	0.46196	1	0.559	0.472
H68M_DU	CIN	0.801495	1	1.091	1.227
H68M_DV	CIN
H68M_DW	CIN	0.515747	1	0.727	0.472
H68M_DX	CIN	0.331325	1	1.163	1.221
H68M_DY	CIN
H68M_DZ	CIN	0.18532	1	0.658
H68M_EA	CIN
H68M_EC	CIN	0.394978	1	0.958	1.05
H68M_ED	CIN	0.545087	1	1.128	1.07
H68M_EG	CIN	0.182349	1	0.717
H68M_EH	CIN	0.290373	1	0.701	1.284
H68M_EI	CIN
H68M_EJ	CIN
H68M_EK	CIN
H68M_EL	CIN		0					0
H68M_EM	CIN		0
H68M_EN	CIN		0
H68M_EO	CIN		0
H68M_EP	CIN		0
H68M_EQ	CIN		0
H68M_ER	CIN		0
H68M_ES	CIN		0
H68M_ET	CIN
H68M_EU	CIN		0
H68M_EV	CIN
H68M_EW	CIN		0
H68M_EY	CIN		0
H68M_FA	CIN		0
H68M_FC	CIN		0
H68M_FD	CIN		0
H68M_FE	CIN		0
H68M_FQ	CIN
H68M_FS	CIN		0
H68M__A	CIN		0
H68M__B	CIN		0					0
H68M__C	CIN		0
H68M__D	CIN		0
H68M__E	CIN		0					0
H68M__G	CIN
H68M__H	CIN		0
H68M__J	CIN		0
H68M__K	CIN		0
H68M__L	CIN		0
H68M__M	CIN		0
H68M__N	CIN							0
H68M__O	CIN		0
H68M__P	CIN		0
H68M__Q	CIN		0
H68M__S	CIN	0.62838	1	0.947	0.799
H68M__U	CIN	0.607718	1	1.103	0.988
H68M__V	CIN
H68M__W	CIN	0.600742	1	0.88	1.83
H68M__X	CIN		0
H68M__Y	CIN		0
H69M_AA	CIN
H69M_AB	CIN
H69M_AC	CIN
H69M_AD	CIN		0
H69M_AE	CIN		0
H69M_AF	CIN		0
H69M_AG	CIN
H69M_AH	CIN		0
H69M_AI	CIN	0.414536	1	0.915	0.965
H69M_AJ	CIN
H69M_AK	CIN	0.86242	1	0.94	0.852
H69M_AL	CIN	0.806337	1	1.792	1.839	0.408536	0.296934	1
H69M_AM	CIN	0.828774	1	1.143	1.364
H69M_AN	CIN	0.442107	1	1.17	1.351
H69M_AO	CIN	0.789501	1	0.783	0.49
H69M_AP	CIN	0.61025	1	0.754	0.593
H69M_AR	CIN	0.939485	1	1.005	0.995
H69M_AS	CIN	0.850637	1	0.798	0.618
H69M_AT	CIN
H69M_AU	CIN	0.412638	1	0.076	-0.17	0.146522	0.0229507	0
H69M_AV	CIN	0.521682	1	1.156	1.036
H69M_AW	CIN	0.48228	1	1.99	2
H69M_AX	CIN
H69M_AY	CIN	0.618224	1	0.555	2	0.566842	0.362818	1
H69M_AZ	CIN	0.558042	1	0.925	1.494
H69M_BA	CIN	0.622682	1	0.755	1.354
H69M_BB	CIN		0
H69M_BC	CIN		0
H69M_BD	CIN		0
H69M_BE	CIN		0
H69M_BF	CIN
H69M_BG	CIN		0
H69M_BH	CIN
H69M_BI	CIN		0
H69M_BJ	CIN
H69M_BM	CIN
H69M_BO	CIN
H69M_BQ	CIN		0
H69M_BR	CIN		0
H69M__A	CIN		0
H69M__B	CIN
H69M__C	CIN		0
H69M__D	CIN		0
H69M__E	CIN
H69M__F	CIN		0
H69M__G	CIN		0
H69M__H	CIN	0.386309	1	1.087	0.794
H69M__K	CIN
H69M__L	CIN
H69M__M	CIN		0					0
H69M__N	CIN		0					0
H69M__P	CIN		0
H69M__Q	CIN		0
H69M__R	CIN		0
H69M__S	CIN		0
H69M__T	CIN		0
H69M__U	CIN		0
H69M__V	CIN		0					0
H69M__X	CIN
H69M__Y	CIN		0
H69M__Z	CIN		0
H71M_AC	ADN		0					0
H71M_AF	ADN		0					0
H71M_AH	ADN		0					0
H71M_AI	ADN		0					0
H71M_AJ	ADN		0					0
H71M_AS	ADN	0.849688	1	1.182	1.132	0.126767	0	0
H71M_AU	ADN	0.67521	1	1.332	1.355
H71M_AV	ADN	0.727767	1	0.786	0.851
H71M_AW	ADN	0.881717	1	1.052	0.964	0.242726	0	1
H71M_AY	ADN	0.837927	1	1.062	1.073
H71M_BA	ADN		0
H71M_BB	ADN	0.809154	1	0.831	1.16
H71M_BC	ADN		0
H71M_BD	ADN		0					0
H71M_BE	ADN		0
H71M_BF	ADN	0.869103	1	1.005	0.823	0.38776	0.286606	1
H71M_BG	ADN	0.363319	1	0.84	0.829
H71M_BH	ADN	0.44185	1	1.095	1.009
H71M_BI	ADN	0.895998	1	1.033	0.883	0.436806	0.253846	1
H71M_BJ	ADN	0.702672	1	1.202	1.065
H71M_BK	ADN		0
H71M_BL	ADN		0
H71M_BM	ADN
H71M_BN	ADN
H71M_BO	ADN
H71M_BP	ADN
H71M_BQ	ADN
H71M_BR	ADN	0.779865	1	0.839	1.426
H71M_HM	ADN		0
H71M__D	ADN		0
H71M__G	ADN		0
H71M__J	ADN		0					0
H71M__K	ADN		0					0
H71M__T	ADN		0					0
H71M__Z	ADN		0					0
H72M__D	ADN	0.741908	1	0.742	1.066
H72M__E	ADN		0
H72M__F	ADN		0
H72M__G	ADN		0
H72M__H	ADN		0
H72M__I	ADN		0					0
H72M__K	ADN		0
H72M__L	ADN		0
H72M__M	ADN	0.632638	1	1.147	1.153
H72M__N	ADN
H72M__O	ADN	0.38457	1	0.26	0.11
H72M__S	ADN		0
H72M__T	ADN
H74M_AA	CIN
H74M_AB	CIN
H74M_AC	CIN
H74M_AD	CIN
H74M_AG	CIN		0
H74M_AK	CIN
H74M_AL	CIN		0
H74M_AM	CIN		0
H74M_AN	CIN
H74M_AO	CIN		0					0
H74M_AP	CIN		0
H74M_AV	CIN		0
H74M_AW	CIN
H74M_AY	CIN		0
H74M_AZ	CIN		0
H74M_CX	CIN		0
H74M_MM	CIN		0					0
H74M__D	CIN
H74M__F	CIN		0
H74M__G	CIN
H74M__M	CIN		0					0
H74M__O	CIN		0					0
H74M__S	CIN		0
H74M__V	CIN
H74M__W	CIN
H74M__Y	CIN
H74M__Z	CIN
I10M3__A	ADN
I10M3__B	ADN
I10M3__C	ADN
I10M3__D	ADN	0.513668	1	2	1.734	0	0	0
I10M3__E	ADN							0
I10M3__F	ADN		0
I29M_1U	ADN		0
I29M_AA	ADN
I29M_AB	ADN		0
I29M_AC	ADN
I29M_AD	ADN
I29M_AF	ADN	0.164795	0
I29M__M	ADN	0.647585	1	0.984	0.746
I29M__Q	ADN
I29M__R	ADN		0
I29M__S	ADN	0.595259	1	0.882	1.574
I29M__T	ADN
I29M__U	ADN	0.203848	0
I29M__V	ADN		0
I29M__W	ADN	0.539136	1	1.065	1.89
I29M__Z	ADN	0.219871	0
AA18__A	RSC
AA18__B	RSC
AA18__C	RSC
AA18__F	RSC	0.728172	1	0.914	0.812
AA18__G	RSC
AA18__H	RSC
AA18__I	RSC
AA18__J	RSC
AA20_AA	RSC
AA20_AB	RSC		0
AA20_AC	RSC	0.882775	1	1.259	1.285
AA20_AD	RSC	0.296981	1	2	1.34
AA20_AE	RSC
AA20__A	RSC
AA20__B	RSC	0.783438	1	0.992	0.958
AA20__D	RSC	0.455499	1	0.052	-0.015
AA20__E	RSC	0.640162	1	1.106	0.846
AA20__F	RSC		0
AA20__G	RSC		0
AA20__H	RSC	0.914896	1	1.141	1.151
AA20__I	RSC	-0.10334	0
AA20__J	RSC		0
AA20__K	RSC		0
AA20__L	RSC	0.679292	1	1.051	0.801
AA20__M	RSC	0.209661	0
AA20__N	RSC	0.660727	1	1.434	1.44
AA20__O	RSC
AA20__P	RSC	0.227554	0
AA20__Q	RSC	0.246209	0
AA20__R	RSC		0
AA20__S	RSC	0.847314	1	1.071	0.937
AA20__T	RSC	0.727617	1	0.798	0.77
AA20__U	RSC	0.80252	1	0.942	1.095
AA20__V	RSC	0.286906	0		0.358
AA20__X	RSC	0.814198	1	0.698	0.609
AA20__Y	RSC	0.450588	1	1.083	0.593
AA20__Z	RSC
